# Supplementary material for: Inhalable cardiac targeting peptide modified nanomedicine prevents pressure overload heart failure in male mice
Source: Nat Commun. 2024 Jul 18;15:6058. doi: 10.1038/s41467-024-50312-1 (PMC11258261; doi:10.1038/s41467-024-50312-1)
Supplement: Supplementary file 4 — source data [file 41467_2024_50312_MOESM4_ESM.xlsx]

## Sheet: Fig. 2
Fig.2e					Fig.2f							Fig.2g						Fig.2h
Intensity (a.u.)					Transmittance (%)							Intensity(%)	CaP	TP-10@CaP	TP-10@CaP-DSPE-PEG	TP-10@CaP-CTP		Zeta potential (mV)	CTP	TP-10	Cap	TP-10@CaP	TP-10@CaP-DSPE-PEG	TP-10@CaP-CTP
Binding Energy (eV)	TP-10@CaP	TP-10@CaP-DSPE-PEG	TP-10@CaP-CTP		Wavenumber (cm-1)	TP-10@CaP	DSPE-PEG-COOH	CTP	TP-10@CaP-DSPE-PEG	TP-10@CaP-CTP		0.3	0	0	0	0			3.99	-9.59	-17.5	-22.5	-32.6	-11.5
1350	212827	232462	243998		500.437	98.7	97.0757	80.413	86.5832	83.0836		0.3489	0	0	0	0			4.92	-9.6	-18.6	-23.5	-37.3	-12.6
1349	214628	228612	243139		500.919	98.4	97.0105	80.4009	86.395	82.8701		0.4057	0	0	0	0			2.88	-9.79	-19.9	-21.3	-34.6	-13.8
1348	213667	228914	242329		501.401	98.1	96.9313	80.3802	86.2033	82.6461		0.4718	0	0	0	0
1347	213877	233444	245422		501.884	98	96.8298	80.3458	86.0073	82.4066		0.5487	0	0	0	0
1346	217182	229218	238283		502.366	97.9	96.715	80.3028	85.8076	82.1564		0.6381	0	0	0	0
1345	209915	228716	244099		502.848	97.8	96.5924	80.2542	85.6043	81.8983		0.742	0	0	0	0
1344	211149	225685	242370		503.33	97.7	96.4643	80.2011	85.3975	81.6332		0.8629	0	0	0	0
1343	210979	228309	241851		503.812	97.6	96.3351	80.1455	85.1875	81.3631		1.003	0	0	0	0
1342	212499	225029	237005		504.294	97.6	96.2042	80.0873	84.9741	81.0878		1.167	0	0	0	0		Fig.2i
1341	208641	224434	234043		504.776	97.5	96.072	80.0269	84.7571	80.8073		1.357	0	0	0	0		CaCl2/Na2HPO4
1340	211874	221168	237207		505.258	97.4	95.9394	79.9652	84.5364	80.5222		1.578	0	0	0	0			2:1	1:1	2:3	1:2	2:5
1339	206192	222204	237650		505.74	97.3	95.8066	79.9038	84.3119	80.233		1.835	0	0	0	0		LE%	13.3	34.4	41.116	30.8824	42.8571
1338	207714	223751	233885		506.223	97.2	95.6766	79.8423	84.0838	79.9402		2.134	0	0	0	0			25.1	31.1	39.6476	39.7059	33.9286
1337	206241	221725	241745		506.705	97.1	95.5523	79.7809	83.8524	79.6449		2.482	0	0	0	0			16.7	26.2	30.837	38.2353	33.9286
1336	206003	216698	236560		507.187	97	95.4342	79.7196	83.6176	79.347		2.886	0	0	0	0		AVG	18.3667	30.5667	37.2002	36.2745	36.9048
1335	207562	221410	239861		507.669	97	95.3219	79.6585	83.3794	79.0461		3.357	0	0	0	0		SD	6.07399	4.12593	5.55938	4.72728	5.15491
1334	207829	220641	237281		508.151	96.9	95.2214	79.5985	83.1383	78.7447		3.903	0	0	0	0
1333	208989	223582	234013		508.633	96.8	95.1358	79.5404	82.8944	78.4436		4.539	0	0	0	0				AVG	SD
1332	206315	218449	234037		509.115	96.7	95.0736	79.4855	82.6487	78.1462		5.279	0	0	0	0		EE%	2:1	22	2.94392
1331	205329	223118	234464		509.597	96.6	95.0496	79.4359	82.4027	77.8576		6.139	0	0	0	0			1:1	36	2.0548
1330	202755	225061	232726		510.079	96.5	95.049	79.3898	82.1546	77.5726		7.139	0	0	0	0			2:3	51.4	3.09121
1329	207085	219547	238777		510.562	96.3	95.0629	79.3464	81.9033	77.2878		8.302	0	0	0	0			1:2	49.2	2.62467
1328	201042	223475	236541		511.044	96.2	95.0881	79.3055	81.6481	77.0018		9.655	0	0	0	0			2:5	41.3	2.35702
1327	206839	224822	232113		511.526	96.1	95.1183	79.2667	81.3876	76.7115		11.23	0	0	0	0
1326	207699	221663	238998		512.008	96	95.154	79.2301	81.1227	76.4181		13.06	0	0	0	0
1325	204014	220806	237869		512.49	95.9	95.1948	79.1956	80.8534	76.1216		15.18	0	0	0	0
1324	203256	223846	229758		512.972	95.7	95.238	79.1625	80.5804	75.8221		17.66	0	0	0	0
1323	203575	221351	231917		513.454	95.6	95.2812	79.1298	80.3056	75.5212		20.53	0	0	0	0
1322	202597	219597	226758		513.937	95.5	95.3231	79.0989	80.0258	75.2153		23.88	0	0	0	0
1321	199168	222832	230501		514.419	95.4	95.3618	79.0705	79.7386	74.9011		27.77	0	0	0	0
1320	201460	217814	230124		514.901	95.3	95.3967	79.0449	79.4438	74.5784		32.3	0	0	0	0
1319	201185	220745	226207		515.383	95.2	95.4286	79.0221	79.1418	74.248		37.56	0	0	0	0
1318	201629	217401	229887		515.865	95	95.4517	79.0032	78.8286	73.9037		43.68	0	0	0	0
1317	200125	209866	233962		516.347	94.9	95.4629	78.9884	78.5022	73.543		50.79	0.4447	0	0	0
1316	200929	215874	225768		516.829	94.8	95.4546	78.9796	78.1562	73.1565		59.07	5.73	3.338	1.169	0
1315	200758	210900	228373		517.311	94.6	95.414	78.9795	77.7794	72.7285		68.69	13.74	10.01	4.193	0
1314	199905	213515	223855		517.793	94.5	95.3534	78.9852	77.3838	72.2756		79.88	20.39	17.24	8.523	2.47
1313	196535	212370	229204		518.275	94.4	95.2802	78.9947	76.977	71.8079		92.89	22.51	21.65	12.92	8.34
1312	198007	217247	227471		518.758	94.2	95.1968	79.0073	76.5621	71.3295		108	19.27	21.14	16.06	15.1
1311	198585	217464	233146		519.24	94.1	95.1077	79.0216	76.1448	70.8482		125.6	12.35	15.89	16.98	19.7
1310	196729	216052	230251		519.722	93.9	95.0131	79.0378	75.7246	70.3633		146.1	5.024	8.425	15.4	20.4
1309	199269	225122	236451		520.204	93.8	94.9135	79.0555	75.3025	69.8758		169.9	0.5376	2.309	11.83	17
1308	203111	229020	240191		520.686	93.6	94.8122	79.0743	74.8803	69.3883		197.6	0	0	7.331	11
1307	213041	239620	241473		521.168	93.5	94.7137	79.0939	74.4596	68.9028		229.8	0	0	3.258	4.95
1306	215431	243163	254960		521.65	93.3	94.6154	79.1136	74.043	68.4229		267.2	0	0	0.7142	0
1305	217775	241856	256556		522.132	93.2	94.5162	79.1328	73.6333	67.9527		310.7	0	0	0	0
1304	207862	232688	247416		522.615	93.1	94.4164	79.1513	73.2313	67.4934		361.3	0	0	0	0
1303	198189	221200	236105		523.097	92.9	94.3157	79.1692	72.8368	67.0443		420.2	0	0	0	0
1302	192827	208381	223346		523.579	92.8	94.2149	79.185	72.4561	66.6149		488.7	0	0	0	0
1301	186978	205660	215622		524.061	92.6	94.1148	79.1977	72.0927	66.21		568.3	0	0	0	0
1300	192284	204971	218117		524.543	92.5	94.0153	79.2055	71.7553	65.8425		660.9	0	0	0	0
1299	185685	201142	211484		525.025	92.3	93.9159	79.2047	71.4586	65.5336		768.5	0	0	0	0
1298	187271	200004	215094		525.507	92.2	93.8184	79.1987	71.1885	65.2634		893.8	0	0	0	0
1297	184973	199418	213490		525.989	92.1	93.7239	79.1894	70.9369	65.0197		1039	0	0	0	0
1296	187084	196909	214135		526.471	91.9	93.6337	79.1775	70.7014	64.799		1209	0	0	0	0
1295	178931	199385	214845		526.954	91.8	93.5497	79.1644	70.4771	64.5936		1406	0	0	0	0
1294	186925	193501	209129		527.436	91.6	93.4711	79.1498	70.2637	64.4036		1635	0	0	0	0
1293	185805	200791	214334		527.918	91.5	93.3984	79.1339	70.0606	64.2282		1901	0	0	0	0
1292	186038	197926	210519		528.4	91.3	93.3305	79.1174	69.8639	64.0619		2211	0	0	0	0
1291	189804	198904	208461		528.882	91.2	93.2649	79.101	69.668	63.8974		2571	0	0	0	0
1290	185762	196482	213254		529.364	91	93.2066	79.0845	69.4767	63.7391		2990	0	0	0	0
1289	185798	200020	210373		529.846	90.8	93.1598	79.0681	69.2921	63.5885		3477	0	0	0	0
1288	184139	200295	211176		530.328	90.7	93.125	79.0516	69.1138	63.4455		4043	0	0	0	0
1287	187962	197271	213427		530.811	90.5	93.102	79.035	68.9423	63.3104		4702	0	0	0	0
1286	187486	197177	212636		531.293	90.3	93.0971	79.0189	68.7777	63.182		5468	0	0	0	0
1285	184001	197104	214675		531.775	90.1	93.1131	79.0038	68.6198	63.0591		6358	0	0	0	0
1284	186554	196030	211772		532.257	89.9	93.1595	78.9905	68.4704	62.9416		7394	0	0	0	0
1283	184385	196920	212255		532.739	89.8	93.2525	78.9805	68.3331	62.8301		8599	0	0	0	0
1282	186281	198482	216521		533.221	89.6	93.3754	78.9723	68.2027	62.722
1281	185758	197490	212612		533.703	89.4	93.518	78.9654	68.076	62.6156
1280	189599	197384	213300		534.185	89.2	93.6767	78.9594	67.9507	62.5089
1279	184685	198896	214103		534.668	89	93.844	78.9537	67.8232	62.3989
1278	190491	198165	213019		535.15	88.8	94.0204	78.9486	67.6945	62.2868
1277	184362	196116	212634		535.632	88.6	94.2051	78.9441	67.5641	62.1719
1276	187248	199113	212676		536.114	88.4	94.3947	78.9399	67.4328	62.0561
1275	187718	197071	215084		536.596	88.2	94.5863	78.936	67.3036	61.9435
1274	185981	199368	211153		537.078	88	94.7784	78.9323	67.1696	61.8257
1273	190270	196166	216025		537.56	87.8	94.9687	78.9285	67.025	61.6963
1272	188996	201237	211553		538.042	87.6	95.1565	78.9248	66.8691	61.5542
1271	187584	199910	210315		538.524	87.4	95.3423	78.9212	66.7023	61.3996
1270	189915	199691	212821		539.006	87.2	95.5197	78.9172	66.5152	61.2225
1269	193392	198546	212504		539.489	87	95.6853	78.9126	66.3035	61.018
1268	188323	201440	213318		539.971	86.7	95.8307	78.9065	66.053	60.7702
1267	186597	197266	217472		540.453	86.5	95.9423	78.8977	65.74	60.4526
1266	188050	194862	214030		540.935	86.3	96.0327	78.8876	65.389	60.0924
1265	187629	200414	218630		541.417	86.1	96.1093	78.877	65.015	59.706
1264	190694	196261	212381		541.899	85.9	96.1743	78.8664	64.6236	59.2997
1263	189841	203580	214127		542.381	85.7	96.2322	78.8565	64.2259	58.8858
1262	187223	199483	212953		542.864	85.6	96.2828	78.8471	63.8207	58.4632
1261	191833	202527	215078		543.346	85.4	96.3262	78.8384	63.4094	58.0331
1260	192263	202889	214684		543.828	85.2	96.3653	78.8303	62.996	57.6
1259	190330	204760	221797		544.31	85	96.4039	78.8226	62.5841	57.1679
1258	184265	203080	215553		544.792	84.9	96.4398	78.8161	62.1771	56.7409
1257	190673	202561	219239		545.274	84.7	96.4719	78.8115	61.7791	56.3242
1256	192030	200269	219944		545.756	84.6	96.5004	78.8089	61.3915	55.9194
1255	191005	202986	217848		546.238	84.5	96.5244	78.8083	61.013	55.5252
1254	191598	201849	220365		546.72	84.3	96.5454	78.8108	60.6548	55.1549
1253	192658	202044	218045		547.202	84.2	96.564	78.8173	60.3225	54.8155
1252	194094	203875	222034		547.685	84.1	96.5812	78.8296	60.0309	54.5249
1251	192591	203401	219591		548.167	84	96.5986	78.8513	59.8047	54.3132
1250	192438	205437	219373		548.649	83.9	96.6151	78.8787	59.6201	54.1519
1249	192249	208297	224785		549.131	83.8	96.6301	78.9097	59.4631	54.0241
1248	195960	205071	221610		549.613	83.8	96.6436	78.9434	59.3289	53.9244
1247	195394	206569	221772		550.095	83.7	96.6554	78.9783	59.2076	53.8409
1246	193331	208800	226300		550.577	83.7	96.6656	79.0145	59.1009	53.7751
1245	199709	207045	222015		551.059	83.6	96.6744	79.0519	59.0081	53.7264
1244	199262	207175	221533		551.542	83.6	96.6815	79.0898	58.9255	53.6897
1243	197197	211322	223491		552.024	83.5	96.6865	79.1282	58.8493	53.6598
1242	194630	209688	223489		552.506	83.5	96.6901	79.166	58.7784	53.636
1241	196680	210769	223421		552.988	83.5	96.6929	79.2027	58.7103	53.6164
1240	197086	210563	223568		553.47	83.5	96.695	79.238	58.6447	53.6003
1239	198291	208272	225914		553.952	83.4	96.6966	79.2721	58.5834	53.5897
1238	200081	207531	229984		554.434	83.4	96.6981	79.3031	58.5177	53.5754
1237	197972	207184	224485		554.916	83.4	96.6999	79.3301	58.4434	53.5525
1236	196790	211785	228438		555.399	83.4	96.7026	79.3505	58.3492	53.5094
1235	200207	213639	225294		555.881	83.4	96.7075	79.36	58.2159	53.4258
1234	199384	211018	222131		556.363	83.4	96.7135	79.3629	58.0628	53.3217
1233	202591	211483	227278		556.845	83.4	96.7201	79.3618	57.9017	53.2086
1232	202460	216284	227090		557.327	83.4	96.7272	79.3574	57.737	53.0909
1231	202138	216042	231439		557.809	83.5	96.7344	79.3513	57.5776	52.9774
1230	204350	218845	233256		558.291	83.5	96.7418	79.3436	57.4219	52.8665
1229	206498	217001	235188		558.773	83.5	96.7494	79.3347	57.2706	52.7587
1228	201569	221525	235311		559.255	83.5	96.757	79.3256	57.1261	52.6568
1227	207719	218555	231684		559.737	83.5	96.7641	79.318	56.9897	52.5626
1226	204328	218863	236865		560.22	83.5	96.7713	79.311	56.8657	52.4792
1225	205936	220693	233359		560.702	83.5	96.7786	79.3042	56.7583	52.4103
1224	208722	223201	234201		561.184	83.4	96.7861	79.2978	56.6682	52.3563
1223	206878	219270	232827		561.666	83.4	96.7939	79.2917	56.5941	52.3157
1222	201623	216077	231270		562.148	83.4	96.802	79.2861	56.5465	52.2982
1221	204350	213790	229182		562.63	83.4	96.8105	79.2812	56.5304	52.3082
1220	197173	211493	228738		563.112	83.4	96.8195	79.2771	56.5607	52.3591
1219	201827	212463	226964		563.595	83.4	96.8294	79.2731	56.6621	52.4728
1218	199493	212454	224505		564.077	83.4	96.8398	79.2704	56.8094	52.6267
1217	197552	206068	222915		564.559	83.4	96.8507	79.2695	56.9873	52.8069
1216	195021	205669	225357		565.041	83.4	96.8618	79.271	57.1904	53.0083
1215	195056	208447	223617		565.523	83.4	96.8731	79.276	57.4074	53.2208
1214	193678	203846	216066		566.005	83.4	96.8846	79.284	57.6395	53.4453
1213	192494	208807	217898		566.487	83.4	96.8965	79.295	57.8855	53.6809
1212	189226	199137	213297		566.969	83.4	96.9086	79.3086	58.1407	53.9234
1211	190902	199114	209620		567.451	83.5	96.9211	79.3232	58.4008	54.1695
1210	182926	199389	215213		567.933	83.5	96.9339	79.3415	58.6635	54.4165
1209	185447	201264	211885		568.416	83.5	96.9466	79.3658	58.9259	54.6612
1208	187849	196889	214363		568.898	83.5	96.9593	79.3963	59.1868	54.9027
1207	187146	202699	208722		569.38	83.5	96.972	79.4328	59.4474	55.1421
1206	185646	202662	209593		569.862	83.5	96.9844	79.4788	59.6979	55.37
1205	185717	200835	211210		570.344	83.5	96.9962	79.5357	59.9333	55.5818
1204	190559	192216	210807		570.826	83.5	97.007	79.6089	60.1409	55.7652
1203	189921	199448	211975		571.308	83.5	97.0155	79.7073	60.2999	55.9001
1202	184309	198677	211776		571.79	83.5	97.0231	79.8215	60.43	56.0061
1201	187859	199923	213914		572.273	83.5	97.0303	79.9458	60.5429	56.0947
1200	189354	198503	218428		572.755	83.5	97.0375	80.0779	60.6426	56.1701
1199	189189	204777	217070		573.237	83.5	97.0453	80.2135	60.7376	56.2407
1198	193069	206376	218311		573.719	83.5	97.0536	80.3529	60.8259	56.3047
1197	194204	204494	219783		574.201	83.5	97.0623	80.4957	60.9076	56.3622
1196	194170	205252	226680		574.683	83.5	97.0717	80.64	60.9853	56.4154
1195	194863	203704	222632		575.165	83.6	97.0814	80.7845	61.0605	56.4657
1194	193963	206493	221959		575.647	83.6	97.0922	80.9278	61.1359	56.5162
1193	190474	200988	219775		576.13	83.6	97.1045	81.0682	61.2143	56.5706
1192	191863	204762	218863		576.612	83.6	97.1184	81.2053	61.2959	56.629
1191	190964	201141	218563		577.094	83.6	97.134	81.3394	61.3788	56.6897
1190	190021	201446	216604		577.576	83.6	97.152	81.4662	61.4718	56.7622
1189	187091	201622	211249		578.058	83.7	97.1732	81.5836	61.5793	56.8511
1188	189557	201583	212466		578.54	83.7	97.1989	81.6859	61.7135	56.97
1187	188447	203279	209845		579.022	83.7	97.2318	81.7639	61.8958	57.1419
1186	190258	198711	214120		579.504	83.7	97.2691	81.8265	62.1036	57.3423
1185	187445	202088	209911		579.986	83.7	97.3093	81.8785	62.3235	57.5564
1184	183897	199953	213050		580.469	83.8	97.3519	81.9216	62.5496	57.7781
1183	186138	199441	212556		580.951	83.8	97.3956	81.9591	62.7713	57.9958
1182	189419	201969	213439		581.433	83.8	97.4405	81.9907	62.9901	58.2112
1181	187848	201009	213490		581.915	83.9	97.4865	82.0166	63.2051	58.4234
1180	186700	202450	210889		582.397	83.9	97.5331	82.0387	63.4136	58.6295
1179	187346	203803	214752		582.879	83.9	97.58	82.0597	63.6146	58.8286
1178	190825	204826	215878		583.361	83.9	97.6267	82.0783	63.8016	59.0138
1177	189815	204421	212967		583.843	84	97.673	82.0939	63.9682	59.1781
1176	188583	203934	212815		584.326	84	97.7187	82.1068	64.1131	59.3204
1175	191660	204357	217903		584.808	84	97.7638	82.1163	64.2376	59.4421
1174	188222	208503	212895		585.29	84	97.8074	82.1238	64.3279	59.5284
1173	188897	202702	211958		585.772	84.1	97.8488	82.13	64.3769	59.5718
1172	190638	207199	218186		586.254	84.1	97.8865	82.1358	64.365	59.5512
1171	190871	205629	221386		586.736	84.1	97.9182	82.1431	64.2589	59.4307
1170	189566	207913	214235		587.218	84.1	97.9462	82.1504	64.0919	59.2463
1169	189089	208257	217073		587.7	84.1	97.9718	82.1571	63.8843	59.0195
1168	188574	208021	218184		588.182	84.1	97.9954	82.1631	63.6426	58.7576
1167	193210	206988	214975		588.665	84.2	98.0179	82.168	63.3805	58.4753
1166	196322	202861	215950		589.147	84.2	98.0392	82.1719	63.0978	58.1722
1165	195955	203634	219996		589.629	84.2	98.0595	82.175	62.7963	57.8501
1164	196273	205997	216298		590.111	84.2	98.0792	82.1769	62.4843	57.5174
1163	198010	210902	223923		590.593	84.2	98.099	82.1769	62.1714	57.1838
1162	196968	207705	218401		591.075	84.2	98.1185	82.1759	61.8548	56.8475
1161	193700	209427	219253		591.557	84.2	98.1378	82.1744	61.5347	56.5094
1160	193699	209040	219265		592.039	84.3	98.1568	82.1724	61.2122	56.171
1159	196079	212797	217319		592.521	84.3	98.1754	82.1703	60.8867	55.8312
1158	193815	210568	220837		593.004	84.3	98.1941	82.1683	60.5644	55.4987
1157	197019	212121	219247		593.486	84.3	98.2129	82.1667	60.2495	55.1785
1156	196519	214011	221628		593.968	84.3	98.2322	82.1662	59.9482	54.8802
1155	199437	212319	221930		594.45	84.4	98.2525	82.1681	59.6705	54.6189
1154	193576	215250	218048		594.932	84.4	98.2736	82.1711	59.4099	54.3829
1153	195848	209824	223623		595.414	84.4	98.2949	82.1747	59.1627	54.1658
1152	199705	209312	222041		595.896	84.5	98.3167	82.1786	58.9298	53.9674
1151	198642	212214	222263		596.378	84.5	98.3388	82.1824	58.7115	53.7858
1150	195954	209280	224035		596.861	84.5	98.3612	82.1862	58.5064	53.6197
1149	198708	210039	220279		597.343	84.6	98.3839	82.19	58.3148	53.4693
1148	198794	215147	220771		597.825	84.6	98.4066	82.1935	58.1316	53.3282
1147	200007	214206	224286		598.307	84.6	98.4291	82.1965	57.9474	53.1857
1146	196183	217366	224061		598.789	84.7	98.4518	82.199	57.7758	53.0556
1145	197802	215125	223762		599.271	84.7	98.475	82.2011	57.6269	52.948
1144	200265	216951	225268		599.753	84.8	98.4987	82.2028	57.5018	52.8638
1143	201265	214459	226019		600.235	84.8	98.523	82.204	57.4003	52.8032
1142	201774	216856	225844		600.717	84.9	98.5482	82.2046	57.3359	52.7782
1141	200206	217784	230524		601.2	84.9	98.5746	82.2044	57.3143	52.7942
1140	199651	212363	229319		601.682	85	98.6028	82.2031	57.3572	52.8715
1139	203991	219453	229467		602.164	85.1	98.6339	82.2001	57.5013	53.0447
1138	201550	216114	226012		602.646	85.1	98.6668	82.196	57.7074	53.2759
1137	202784	216853	231180		603.128	85.2	98.7006	82.1911	57.9522	53.5424
1136	202790	220211	230862		603.61	85.2	98.7352	82.1855	58.2254	53.834
1135	204428	216031	231116		604.092	85.3	98.7698	82.1793	58.5082	54.132
1134	210367	219900	234691		604.574	85.3	98.8045	82.1727	58.8037	54.4396
1133	209818	229349	232799		605.057	85.4	98.8393	82.1657	59.1099	54.7547
1132	210673	221430	234199		605.539	85.5	98.874	82.1584	59.4224	55.0739
1131	204753	221632	232282		606.021	85.5	98.9084	82.1512	59.7404	55.3975
1130	202952	220490	228893		606.503	85.5	98.9423	82.1437	60.0514	55.7115
1129	202285	223540	233953		606.985	85.6	98.9754	82.1359	60.3433	56.0029
1128	204936	224016	228035		607.467	85.6	99.0075	82.1279	60.6138	56.2694
1127	204225	223235	234528		607.949	85.6	99.0388	82.1197	60.8653	56.5135
1126	203959	219216	228805		608.431	85.7	99.0686	82.1111	61.0723	56.7088
1125	205023	222522	231601		608.913	85.7	99.0966	82.1023	61.2221	56.8426
1124	200864	221540	234068		609.396	85.7	99.1218	82.0929	61.2784	56.8771
1123	203112	221783	232651		609.878	85.7	99.1427	82.0828	61.1804	56.7488
1122	208420	220860	232848		610.36	85.7	99.1608	82.0724	60.9894	56.5217
1121	202821	223558	234597		610.842	85.6	99.177	82.0618	60.742	56.2341
1120	209185	224272	230595		611.324	85.6	99.1915	82.0513	60.4518	55.9001
1119	206710	224667	230871		611.806	85.6	99.2049	82.0411	60.1451	55.5474
1118	207698	223952	237982		612.288	85.6	99.2172	82.0312	59.8193	55.173
1117	206931	224990	234818		612.77	85.5	99.2283	82.0214	59.4768	54.7796
1116	208797	223871	235467		613.253	85.5	99.2386	82.0118	59.1288	54.3788
1115	212362	226928	236460		613.735	85.5	99.2482	82.0019	58.7856	53.9815
1114	211018	224516	237511		614.217	85.4	99.2573	81.9924	58.4518	53.5933
1113	213548	222712	235511		614.699	85.4	99.2659	81.9838	58.135	53.2225
1112	214867	230497	236781		615.181	85.4	99.274	81.9763	57.8373	52.8716
1111	210080	228518	242206		615.663	85.3	99.2816	81.9697	57.5558	52.5378
1110	212609	227556	241718		616.145	85.3	99.289	81.9648	57.3136	52.2466
1109	214726	228499	242634		616.627	85.3	99.2966	81.9622	57.1228	52.0117
1108	211809	232599	242013		617.109	85.3	99.3048	81.9632	57.0141	51.867
1107	213949	233370	244826		617.592	85.3	99.3147	81.9701	57.038	51.8687
1106	216265	233136	244792		618.074	85.2	99.3253	81.9804	57.1457	51.9632
1105	214567	234844	245782		618.556	85.2	99.336	81.9927	57.3084	52.1184
1104	217201	228975	243774		619.038	85.2	99.3467	82.0062	57.5169	52.3243
1103	215516	231427	243256		619.52	85.2	99.3569	82.0199	57.752	52.5596
1102	217623	235037	240853		620.002	85.2	99.3668	82.0338	58.015	52.8257
1101	221148	234928	248365		620.484	85.2	99.3761	82.0479	58.3046	53.1208
1100	222636	239905	248792		620.966	85.2	99.3846	82.0618	58.6098	53.4329
1099	225383	236607	248011		621.448	85.2	99.392	82.0755	58.9177	53.7477
1098	223166	241676	245262		621.931	85.2	99.3984	82.0881	59.233	54.0704
1097	226517	243771	250644		622.413	85.3	99.4041	82.0991	59.5559	54.4017
1096	231622	250256	252839		622.895	85.3	99.4089	82.1082	59.8857	54.7407
1095	230177	251007	250846		623.377	85.3	99.4128	82.1156	60.2248	55.09
1094	231911	247265	256147		623.859	85.3	99.4159	82.1197	60.5637	55.4396
1093	235141	252280	253125		624.341	85.4	99.418	82.1197	60.897	55.7841
1092	231201	252820	252368		624.823	85.4	99.4194	82.1135	61.2149	56.1135
1091	229447	247692	256736		625.305	85.5	99.4202	82.0973	61.5008	56.4113
1090	225388	253648	254455		625.788	85.5	99.42	82.0748	61.7689	56.6916
1089	233231	255338	255344		626.27	85.5	99.4187	82.0482	62.027	56.9623
1088	231972	253814	252827		626.752	85.6	99.416	82.0184	62.2767	57.2249
1087	231668	254965	253293		627.234	85.7	99.4118	81.987	62.5227	57.4838
1086	226742	248132	251172		627.716	85.7	99.406	81.9537	62.7642	57.7384
1085	227378	250071	245480		628.198	85.8	99.3987	81.9188	63.001	57.9883
1084	222738	245520	244024		628.68	85.8	99.3898	81.8827	63.2366	58.2372
1083	218920	235938	240811		629.162	85.9	99.3796	81.8459	63.4761	58.49
1082	214432	230554	231619		629.644	86	99.3675	81.8089	63.7144	58.7416
1081	210969	227780	233466		630.127	86	99.3533	81.7724	63.9487	58.9885
1080	204895	222785	232173		630.609	86.1	99.3367	81.7363	64.1782	59.2302
1079	198922	214590	219502		631.091	86.2	99.3179	81.7005	64.4018	59.4654
1078	192867	204536	210692		631.573	86.3	99.2962	81.6666	64.6184	59.6925
1077	186076	199414	211274		632.055	86.4	99.2713	81.6354	64.8273	59.9108
1076	189968	201957	212113		632.537	86.4	99.2423	81.6091	65.0257	60.1167
1075	199781	207624	221117		633.019	86.5	99.2076	81.5915	65.2088	60.3044
1074	219214	233736	249813		633.501	86.6	99.1689	81.5787	65.3814	60.4798
1073	351780	362797	416746		633.984	86.7	99.1269	81.5687	65.5465	60.6464
1072	740389	792910	837431		634.466	86.8	99.0821	81.5606	65.7049	60.8055
1071	750904	865781	763349		634.948	86.9	99.0351	81.5529	65.8589	60.9595
1070	339576	381052	341309		635.43	87	98.9859	81.5457	66.0082	61.1083
1069	208494	229211	226730		635.912	87	98.9347	81.5389	66.153	61.2521
1068	189461	203204	212683		636.394	87.2	98.8819	81.5321	66.2944	61.3922
1067	182735	197017	205822		636.876	87.3	98.8281	81.5246	66.4334	61.5301
1066	179135	194027	202195		637.358	87.4	98.773	81.516	66.5701	61.6656
1065	174029	189458	199842		637.841	87.5	98.7165	81.5059	66.7048	61.799
1064	177562	188106	199487		638.323	87.6	98.6586	81.4941	66.838	61.9305
1063	177601	189013	198958		638.805	87.7	98.5993	81.4808	66.9692	62.0599
1062	177016	187073	200377		639.287	87.9	98.5388	81.4645	67.1001	62.1888
1061	174001	187477	197497		639.769	88	98.4771	81.4443	67.2316	62.3181
1060	174919	189064	198035		640.251	88.1	98.4142	81.4181	67.3655	62.4495
1059	175933	189371	199169		640.733	88.3	98.3498	81.3824	67.5051	62.5861
1058	178624	191366	197869		641.215	88.4	98.2843	81.3407	67.6475	62.7253
1057	174524	189701	199024		641.697	88.6	98.2182	81.2952	67.7909	62.8656
1056	174549	191965	200791		642.179	88.7	98.1517	81.2466	67.9349	63.0065
1055	182483	190547	199489		642.662	88.9	98.0848	81.1964	68.0784	63.1471
1054	178317	187368	197394		643.144	89	98.0178	81.1446	68.2215	63.2877
1053	176211	189954	197304		643.626	89.2	97.951	81.0912	68.3644	63.4283
1052	179400	190953	201036		644.108	89.3	97.8845	81.0371	68.5065	63.5685
1051	181756	193317	199818		644.59	89.5	97.8188	80.9831	68.6475	63.708
1050	179218	187745	202561		645.072	89.6	97.7537	80.9293	68.7873	63.8469
1049	181526	189973	204217		645.554	89.8	97.6893	80.8756	68.9258	63.9852
1048	179815	189531	203527		646.036	89.9	97.6256	80.8222	69.0631	64.123
1047	180668	192108	202497		646.519	90.1	97.5628	80.7691	69.1994	64.2605
1046	181880	194319	200720		647.001	90.2	97.5008	80.7171	69.334	64.3973
1045	185355	191417	205416		647.483	90.4	97.4397	80.6668	69.4663	64.5329
1044	181959	194539	205031		647.965	90.5	97.3792	80.6192	69.5953	64.6666
1043	183087	194262	202216		648.447	90.7	97.3187	80.5761	69.7191	64.7969
1042	183641	194125	203482		648.929	90.8	97.2593	80.5361	69.8397	64.9254
1041	180931	196370	204878		649.411	91	97.2015	80.4982	69.9584	65.0533
1040	185029	192478	205418		649.893	91.1	97.1457	80.4622	70.0758	65.1812
1039	185432	199267	204922		650.375	91.2	97.0927	80.4274	70.1932	65.3102
1038	181851	195618	209086		650.858	91.3	97.0424	80.3942	70.3101	65.4398
1037	184134	199006	207012		651.34	91.5	96.9949	80.3626	70.4265	65.5699
1036	184175	195430	205697		651.822	91.6	96.9499	80.3325	70.5421	65.7
1035	185572	196080	211465		652.304	91.7	96.9072	80.3037	70.6561	65.8287
1034	182822	199432	208324		652.786	91.8	96.8678	80.2762	70.7703	65.9586
1033	184989	197108	208242		653.268	91.9	96.8331	80.2499	70.8863	66.0915
1032	186705	198254	206459		653.75	92	96.8031	80.2247	71.0043	66.2277
1031	188832	198633	206018		654.232	92.1	96.7778	80.201	71.1239	66.3667
1030	186088	201571	205614		654.715	92.2	96.759	80.1781	71.2479	66.512
1029	186534	197930	208876		655.197	92.3	96.7476	80.1558	71.3777	66.6651
1028	187034	199041	207628		655.679	92.4	96.7462	80.1332	71.5175	66.8311
1027	189044	200210	213286		656.161	92.4	96.7593	80.1088	71.6748	67.0191
1026	187005	200828	211057		656.643	92.5	96.7823	80.0842	71.8416	67.2193
1025	189688	200523	210613		657.125	92.6	96.8126	80.0607	72.0132	67.4257
1024	189763	203345	210718		657.607	92.7	96.849	80.0389	72.1873	67.6357
1023	190249	204271	216002		658.089	92.7	96.8899	80.0196	72.3598	67.8443
1022	191055	201124	212745		658.572	92.8	96.9352	80.0027	72.5318	68.0525
1021	194673	204333	217177		659.054	92.9	96.9846	79.9884	72.703	68.26
1020	193067	206187	215764		659.536	92.9	97.0371	79.9767	72.873	68.4663
1019	188606	204928	213561		660.018	93	97.0914	79.9673	73.0429	68.6723
1018	194375	205862	216265		660.5	93	97.1478	79.9613	73.2086	68.8733
1017	193862	205270	218045		660.982	93.1	97.2061	79.9597	73.3664	69.0651
1016	194849	202702	219767		661.464	93.1	97.2661	79.9627	73.516	69.2472
1015	194673	206714	216649		661.946	93.2	97.328	79.9701	73.658	69.4203
1014	192841	205710	220474		662.428	93.2	97.3907	79.9836	73.7854	69.5763
1013	194833	203786	215440		662.91	93.2	97.4535	80.0041	73.895	69.7114
1012	195119	203235	213592		663.393	93.3	97.5154	80.0341	73.9765	69.8135
1011	197326	207079	215016		663.875	93.3	97.5746	80.0779	74.0124	69.8626
1010	193500	206170	218604		664.357	93.3	97.6324	80.1312	74.0208	69.8795
1009	193697	207727	220907		664.839	93.3	97.6895	80.1913	74.0129	69.8769
1008	195402	205886	218035		665.321	93.3	97.746	80.2573	73.9926	69.8595
1007	200588	206311	217765		665.803	93.3	97.8022	80.3273	73.968	69.8363
1006	197951	208599	220903		666.285	93.3	97.858	80.4015	73.9387	69.807
1005	196063	211448	222110		666.768	93.4	97.9133	80.4796	73.9055	69.7725
1004	202532	214651	225326		667.25	93.4	97.9685	80.5607	73.872	69.7372
1003	202593	214306	229989		667.732	93.4	98.0242	80.6439	73.8415	69.7054
1002	202726	219432	234408		668.214	93.4	98.0795	80.7291	73.8156	69.6783
1001	206226	218829	231076		668.696	93.4	98.1339	80.8158	73.7968	69.658
1000	207310	220591	234457		669.178	93.4	98.1871	80.9041	73.7862	69.6457
999	208970	214971	233044		669.66	93.4	98.2391	80.9939	73.783	69.6406
998	209456	214120	230510		670.142	93.4	98.2892	81.0839	73.7945	69.6502
997	209114	213604	225070		670.624	93.4	98.3371	81.1734	73.8245	69.6783
996	204741	212940	229329		671.107	93.4	98.382	81.2607	73.8824	69.7343
995	199293	209677	224229		671.589	93.4	98.4223	81.3431	73.9834	69.8332
994	198472	212246	222273		672.071	93.4	98.4594	81.4231	74.1132	69.9613
993	198889	206937	220846		672.553	93.4	98.4943	81.5019	74.2636	70.1105
992	195143	205251	216487		673.035	93.4	98.5272	81.5801	74.4323	70.2791
991	193599	201312	214802		673.517	93.4	98.5586	81.6584	74.6145	70.4627
990	188382	201613	211607		673.999	93.4	98.5886	81.7367	74.8098	70.6607
989	190514	199787	212081		674.481	93.4	98.6171	81.815	75.0178	70.8729
988	182884	199545	210219		674.963	93.4	98.6445	81.8938	75.2342	71.0944
987	186625	197197	210780		675.446	93.4	98.6713	81.9738	75.4529	71.3184
986	187277	197128	213353		675.928	93.5	98.6972	82.0544	75.6786	71.5513
985	190341	197638	210473		676.41	93.5	98.7222	82.1356	75.9145	71.7973
984	193440	202604	216280		676.892	93.5	98.7464	82.2173	76.1602	72.0562
983	201544	203054	221991		677.374	93.5	98.7695	82.2993	76.4164	72.3285
982	200359	214670	231996		677.856	93.5	98.7919	82.3818	76.6842	72.6173
981	213754	218202	240178		678.338	93.5	98.8136	82.465	76.9641	72.9236
980	223336	227659	247929		678.82	93.5	98.8348	82.5493	77.2595	73.2541
979	232761	239189	253459		679.303	93.6	98.8558	82.635	77.5771	73.6199
978	240549	242141	262944		679.785	93.6	98.8763	82.7217	77.9086	74.0077
977	237531	243112	262754		680.267	93.6	98.8964	82.8091	78.2489	74.4092
976	233566	241771	255956		680.749	93.6	98.9161	82.8969	78.5955	74.8206
975	221921	227335	244232		681.231	93.6	98.9353	82.9851	78.944	75.2352
974	210220	222838	235423		681.713	93.7	98.9541	83.0735	79.2945	75.6533
973	205233	214865	225737		682.195	93.7	98.9725	83.1621	79.6461	76.0738
972	203569	209303	225705		682.677	93.7	98.9902	83.2506	79.9977	76.4945
971	196750	202846	217095		683.159	93.7	99.0071	83.3387	80.349	76.9142
970	183628	194585	203956		683.642	93.8	99.0235	83.4266	80.6963	77.3289
969	175306	187293	194417		684.124	93.8	99.0397	83.5145	81.0363	77.7346
968	164391	176016	182627		684.606	93.8	99.0559	83.6024	81.3678	78.1301
967	155809	172596	179127		685.088	93.8	99.072	83.6902	81.6909	78.5155
966	153059	162624	168645		685.57	93.9	99.0884	83.778	81.9993	78.8829
965	150890	160405	167484		686.052	93.9	99.1053	83.8661	82.2896	79.228
964	146709	159335	168881		686.534	93.9	99.1234	83.9547	82.5529	79.5398
963	148487	159204	167417		687.016	94	99.144	84.0445	82.7747	79.8002
962	147565	158089	169969		687.499	94	99.1657	84.1346	82.9688	80.0266
961	148087	157150	166943		687.981	94	99.1878	84.2245	83.1431	80.229
960	148664	159304	169366		688.463	94	99.21	84.3139	83.3002	80.4104
959	148779	159401	168431		688.945	94.1	99.2317	84.4022	83.4453	80.5774
958	148366	158404	168731		689.427	94.1	99.2529	84.4895	83.5779	80.7296
957	148406	159244	168490		689.909	94.1	99.2735	84.5756	83.6985	80.8673
956	149266	158336	167114		690.391	94.1	99.2931	84.6606	83.8102	80.9945
955	150410	158721	168628		690.873	94.2	99.3116	84.7444	83.9169	81.1163
954	146601	160085	168831		691.356	94.2	99.3288	84.8265	84.0167	81.2301
953	148183	162287	165098		691.837	94.2	99.3446	84.9065	84.1089	81.3347
952	145179	159512	168007		692.32	94.2	99.3589	84.9842	84.1936	81.4303
951	149836	158300	170276		692.802	94.3	99.3718	85.0596	84.27	81.5161
950	150566	157339	168469		693.284	94.3	99.3829	85.1319	84.34	81.5941
949	150781	162435	174617		693.766	94.3	99.392	85.2006	84.4048	81.6656
948	151266	160955	167914		694.248	94.4	99.3985	85.2646	84.4659	81.7323
947	148537	160601	169643		694.73	94.4	99.4018	85.3219	84.5258	81.7968
946	152142	164171	169660		695.212	94.4	99.4024	85.3744	84.5827	81.8573
945	151478	157940	166996		695.694	94.5	99.4007	85.4232	84.6355	81.9128
944	151937	165829	171220		696.177	94.5	99.3966	85.4688	84.6842	81.9634
943	147654	162549	171457		696.659	94.5	99.3904	85.5117	84.7284	82.0085
942	152331	166783	173547		697.141	94.6	99.3819	85.5521	84.7682	82.0486
941	153451	163257	170653		697.623	94.6	99.3712	85.59	84.8038	82.0837
940	148641	160446	169627		698.105	94.6	99.3583	85.626	84.8346	82.1132
939	152155	163934	170777		698.587	94.6	99.3436	85.6609	84.8598	82.1361
938	152755	164591	175092		699.069	94.7	99.3267	85.6942	84.8807	82.154
937	153402	163139	172040		699.551	94.7	99.3074	85.7257	84.8982	82.1682
936	151855	160192	174636		700.034	94.7	99.2856	85.7553	84.9124	82.1789
935	155963	162033	171939		700.516	94.7	99.2614	85.783	84.9236	82.1864
934	156032	165600	173574		700.998	94.8	99.2345	85.8088	84.9326	82.1918
933	153255	167306	176247		701.48	94.8	99.2049	85.8327	84.9399	82.1959
932	152073	166896	174227		701.962	94.8	99.1723	85.8544	84.9466	82.2006
931	154955	167874	174395		702.444	94.8	99.1364	85.8734	84.9549	82.2091
930	155784	168067	174867		702.926	94.8	99.0974	85.8905	84.9629	82.2183
929	154857	168071	173426		703.408	94.8	99.0557	85.9062	84.9694	82.2264
928	156255	165844	174585		703.89	94.8	99.0113	85.9209	84.9741	82.2329
927	156445	170324	175621		704.373	94.8	98.9639	85.935	84.9764	82.2366
926	156884	166731	173861		704.855	94.9	98.914	85.9485	84.9762	82.2376
925	155067	164835	175676		705.337	94.9	98.8616	85.9617	84.9734	82.2356
924	159193	167331	180542		705.819	94.9	98.8075	85.9746	84.9674	82.23
923	155340	167510	177874		706.301	94.9	98.7528	85.9873	84.9576	82.2195
922	154108	167756	178953		706.783	94.9	98.6959	86.0002	84.9444	82.2049
921	158588	170140	175762		707.265	94.9	98.636	86.0139	84.9283	82.1864
920	156557	169821	176007		707.747	94.9	98.5732	86.0283	84.9093	82.164
919	155725	168420	178988		708.23	94.9	98.5075	86.0436	84.8873	82.1379
918	157006	170936	178061		708.712	94.9	98.4375	86.0606	84.8627	82.1077
917	156041	171072	178949		709.194	94.9	98.3626	86.0795	84.8353	82.0735
916	160330	169383	180558		709.676	94.9	98.2804	86.1016	84.8057	82.0352
915	158212	171354	177310		710.158	94.9	98.1865	86.1283	84.7747	81.9931
914	159510	168382	180822		710.64	94.9	98.0858	86.1582	84.7412	81.9467
913	159929	170309	182532		711.122	94.9	97.9814	86.1905	84.7047	81.8956
912	157683	174368	183052		711.604	94.9	97.8746	86.2249	84.6646	81.8394
911	162925	174492	179850		712.086	94.9	97.7676	86.2609	84.62	81.7773
910	160092	171903	181925		712.569	94.9	97.6606	86.2986	84.5716	81.7101
909	159518	171322	177923		713.051	94.9	97.5537	86.3378	84.5194	81.6377
908	163927	173477	179928		713.533	94.9	97.448	86.3783	84.4639	81.5612
907	160865	177584	184688		714.015	94.9	97.3441	86.4196	84.4069	81.4826
906	157312	175215	180952		714.497	94.9	97.2431	86.462	84.3457	81.3989
905	165416	173685	182402		714.979	94.9	97.1462	86.5057	84.2785	81.3076
904	161801	176345	185337		715.461	94.9	97.054	86.5507	84.2052	81.2086
903	162035	175263	185503		715.943	94.9	96.9664	86.5973	84.126	81.1023
902	162347	173379	184641		716.426	94.9	96.8861	86.6453	84.038	80.985
901	166046	174275	184479		716.908	94.9	96.8145	86.6947	83.9397	80.855
900	164293	172904	181954		717.39	94.9	96.7553	86.7457	83.8261	80.7063
899	161603	173736	183415		717.872	94.9	96.7144	86.7985	83.6889	80.5285
898	163102	178637	185052		718.354	94.9	96.6865	86.8528	83.5372	80.333
897	163423	176930	185721		718.836	94.9	96.668	86.9084	83.3767	80.1266
896	164463	173436	181755		719.318	94.8	96.6583	86.9652	83.2098	79.9122
895	165681	171931	187133		719.8	94.8	96.6555	87.0231	83.0407	79.6951
894	164151	178365	186254		720.283	94.8	96.6594	87.082	82.8693	79.475
893	169019	174358	186466		720.764	94.8	96.6698	87.142	82.696	79.2525
892	162893	177624	187765		721.247	94.7	96.6848	87.2031	82.5225	79.0296
891	166696	178449	187480		721.729	94.7	96.702	87.2651	82.3498	78.8073
890	165319	176389	188198		722.211	94.7	96.7235	87.328	82.18	78.5885
889	162872	177975	186834		722.693	94.7	96.7506	87.3916	82.0152	78.376
888	164358	181178	188562		723.175	94.7	96.7833	87.4559	81.856	78.1707
887	169470	178630	190064		723.657	94.6	96.8218	87.5208	81.7023	77.9723
886	168697	178794	188761		724.139	94.6	96.8669	87.5862	81.5589	77.7872
885	170201	175587	185209		724.621	94.6	96.9188	87.6519	81.4284	77.6186
884	167753	179367	190838		725.104	94.6	96.9796	87.7176	81.3175	77.4754
883	165673	177753	188455		725.586	94.6	97.0527	87.7826	81.2371	77.3722
882	171447	181890	190411		726.068	94.5	97.1339	87.8475	81.1769	77.295
881	167308	183671	192577		726.55	94.5	97.2205	87.9127	81.1304	77.2357
880	166790	178920	192505		727.032	94.5	97.3112	87.9782	81.0961	77.1919
879	165137	183132	191229		727.514	94.5	97.4038	88.0442	81.0703	77.1587
878	170005	181417	188289		727.996	94.5	97.4983	88.1108	81.0525	77.1358
877	168956	181600	190729		728.478	94.5	97.5944	88.178	81.0424	77.1225
876	169622	184365	194446		728.961	94.5	97.6915	88.2462	81.0367	77.1147
875	169256	184843	190696		729.443	94.5	97.7894	88.3159	81.0309	77.1066
874	172539	183358	195322		729.925	94.5	97.8864	88.3866	81.0284	77.1023
873	172738	178186	192166		730.407	94.5	97.9806	88.4578	81.0309	77.1039
872	169214	182329	191874		730.889	94.5	98.0716	88.5297	81.0385	77.1112
871	170872	180024	192223		731.371	94.5	98.1595	88.6021	81.0512	77.1244
870	172429	182885	194714		731.853	94.5	98.2411	88.6748	81.0697	77.1441
869	171173	183345	194795		732.335	94.5	98.3145	88.7473	81.0942	77.1699
868	175138	184168	194821		732.817	94.5	98.3754	88.819	81.1269	77.2044
867	174229	184380	193087		733.3	94.5	98.4162	88.8882	81.1721	77.2519
866	173262	184281	195392		733.782	94.6	98.444	88.9568	81.2242	77.306
865	175102	184296	200341		734.264	94.6	98.4632	89.0258	81.2795	77.3631
864	172989	187674	195847		734.746	94.6	98.4749	89.0958	81.3359	77.4205
863	175927	182837	195608		735.228	94.6	98.482	89.1678	81.3899	77.4744
862	175325	187284	199003		735.71	94.6	98.4842	89.2416	81.442	77.5254
861	179926	186751	201400		736.192	94.6	98.4818	89.3173	81.4919	77.5728
860	181669	189180	203008		736.674	94.7	98.4763	89.3946	81.5393	77.6169
859	177877	189757	201980		737.157	94.7	98.4696	89.4731	81.5859	77.6598
858	179061	190532	202958		737.639	94.7	98.461	89.5541	81.6266	77.6953
857	180519	187507	201105		738.121	94.7	98.4503	89.6391	81.6572	77.718
856	177920	189268	201970		738.603	94.7	98.4377	89.7282	81.677	77.727
855	175803	187986	203526		739.085	94.7	98.4227	89.8213	81.6861	77.7225
854	179286	188118	199324		739.567	94.7	98.4067	89.9205	81.6774	77.6959
853	177071	193417	198486		740.049	94.7	98.3904	90.027	81.6475	77.6429
852	173948	190884	198971		740.531	94.7	98.3752	90.1442	81.5857	77.5503
851	179542	189836	200878		741.013	94.7	98.3631	90.278	81.4742	77.3963
850	182216	192184	200760		741.496	94.7	98.3525	90.4222	81.331	77.203
849	178723	191816	203110		741.978	94.7	98.3421	90.5732	81.1669	76.9835
848	176183	191323	203961		742.46	94.6	98.3317	90.7294	80.9855	76.7423
847	179301	191561	199220		742.942	94.6	98.3208	90.8881	80.7939	76.4884
846	180285	189788	199757		743.424	94.6	98.3093	91.0496	80.5924	76.2219
845	180659	192634	201187		743.906	94.6	98.2974	91.2133	80.3818	75.9438
844	180350	189368	206053		744.388	94.6	98.2847	91.3783	80.167	75.6599
843	181149	194511	207669		744.87	94.5	98.2707	91.5435	79.9533	75.3767
842	182728	195028	200285		745.352	94.5	98.2557	91.708	79.739	75.0924
841	180343	193993	207530		745.835	94.5	98.24	91.8711	79.5238	74.8068
840	183986	192175	207961		746.317	94.5	98.2238	92.0322	79.3082	74.521
839	184140	192911	205113		746.799	94.4	98.2073	92.1917	79.0922	74.2345
838	185903	195911	209527		747.281	94.4	98.1902	92.347	78.8785	73.9514
837	183785	196215	212102		747.763	94.4	98.1726	92.4965	78.6691	73.6745
836	193102	200253	219645		748.245	94.4	98.1545	92.637	78.4667	73.4078
835	194857	199019	217214		748.727	94.3	98.1358	92.7628	78.2749	73.1576
834	197044	201652	223563		749.21	94.3	98.1166	92.8791	78.092	72.9201
833	194368	202627	220539		749.692	94.3	98.0971	92.9891	77.9174	72.6935
832	193600	202387	221055		750.174	94.3	98.0773	93.0936	77.7518	72.4787
831	191022	201105	217447		750.656	94.3	98.0573	93.1947	77.5959	72.2758
830	187945	199381	213663		751.138	94.3	98.0371	93.2923	77.4496	72.0846
829	189370	198160	211455		751.62	94.3	98.0168	93.3863	77.3132	71.9057
828	184550	197329	208070		752.102	94.2	97.9963	93.4779	77.1853	71.737
827	183664	194936	204318		752.584	94.2	97.9757	93.5685	77.0625	71.5742
826	184740	193778	203328		753.066	94.2	97.9551	93.6575	76.9507	71.4244
825	182892	195134	206214		753.548	94.2	97.9346	93.7447	76.8543	71.2927
824	181766	195032	203054		754.031	94.3	97.9143	93.8301	76.7742	71.1801
823	181487	195849	208013		754.513	94.3	97.8941	93.9134	76.7107	71.0871
822	181967	192966	201985		754.995	94.3	97.8742	93.9955	76.6696	71.0203
821	179665	192188	202495		755.477	94.3	97.8549	94.0769	76.6538	70.9828
820	177909	196027	203734		755.959	94.3	97.8362	94.1585	76.6727	70.9851
819	179948	194427	206899		756.441	94.3	97.8186	94.242	76.7419	71.0444
818	183848	193606	205038		756.923	94.4	97.8019	94.3258	76.8454	71.1432
817	176643	193260	207994		757.405	94.4	97.7856	94.4091	76.9738	71.2708
816	178821	194546	204875		757.888	94.4	97.7698	94.4917	77.1238	71.4232
815	179231	195397	207227		758.37	94.4	97.7544	94.5731	77.2888	71.5932
814	182511	194926	204725		758.852	94.5	97.7392	94.6533	77.4689	71.7808
813	181143	193743	206654		759.334	94.5	97.7244	94.7322	77.6633	71.9851
812	180005	195316	204806		759.816	94.6	97.7097	94.8098	77.8684	72.202
811	178430	193990	206598		760.298	94.6	97.6951	94.8856	78.0801	72.4267
810	182423	195403	207009		760.78	94.6	97.6805	94.9597	78.2988	72.6599
809	181280	194950	209214		761.262	94.7	97.6663	95.0323	78.5239	72.9008
808	182722	192789	205638		761.745	94.7	97.6523	95.1032	78.7548	73.1485
807	183311	197898	207928		762.227	94.8	97.6386	95.1726	78.9917	73.4037
806	183264	193683	207981		762.709	94.8	97.6253	95.2401	79.2308	73.6617
805	182627	199299	204788		763.191	94.9	97.6124	95.3056	79.4697	73.9201
804	183578	197155	212775		763.673	94.9	97.6002	95.3687	79.7038	74.1738
803	187132	196540	210106		764.155	95	97.589	95.4287	79.9258	74.4151
802	179728	200473	209094		764.637	95	97.5784	95.4864	80.1416	74.6502
801	183334	197897	208818		765.119	95.1	97.5682	95.5421	80.3546	74.8828
800	184267	201375	210174		765.601	95.1	97.5581	95.596	80.5653	75.1132
799	187869	199993	208915		766.083	95.2	97.548	95.6485	80.7754	75.3435
798	185631	202610	209373		766.566	95.2	97.5378	95.6995	80.9846	75.5732
797	186276	203086	209468		767.048	95.3	97.5276	95.7492	81.1926	75.8018
796	186072	200149	209545		767.53	95.3	97.5171	95.7976	81.4007	76.0307
795	185895	200636	214008		768.012	95.4	97.5062	95.845	81.6109	76.2622
794	188583	202097	209922		768.494	95.4	97.4948	95.8913	81.8209	76.4938
793	191388	200989	208366		768.976	95.4	97.4831	95.9367	82.0294	76.7237
792	188539	201412	213460		769.458	95.5	97.471	95.9812	82.2358	76.9514
791	188108	199344	208798		769.94	95.5	97.4583	96.0247	82.4394	77.1763
790	186119	200639	212327		770.423	95.5	97.4451	96.0675	82.6397	77.3976
789	187930	202930	215844		770.905	95.6	97.4313	96.1098	82.8362	77.6148
788	189294	199823	214246		771.387	95.6	97.4168	96.1517	83.0277	77.8263
787	187831	204045	212888		771.869	95.6	97.4015	96.1939	83.212	78.0298
786	189617	205972	215964		772.351	95.7	97.3855	96.2358	83.3908	78.2273
785	193078	202110	216263		772.833	95.7	97.3685	96.2773	83.5653	78.4199
784	190102	203676	216157		773.315	95.7	97.3507	96.3184	83.7355	78.6078
783	192309	206127	217063		773.797	95.8	97.3319	96.3589	83.9023	78.792
782	191057	201668	213063		774.279	95.8	97.312	96.3987	84.0653	78.9721
781	191393	203254	215447		774.762	95.8	97.291	96.438	84.2245	79.1479
780	190735	205390	217095		775.244	95.8	97.269	96.4767	84.3799	79.3196
779	193442	206373	213983		775.726	95.9	97.2459	96.5146	84.5319	79.4872
778	192545	203559	217029		776.208	95.9	97.2216	96.5519	84.6803	79.651
777	190469	204456	220652		776.69	95.9	97.1959	96.5886	84.8253	79.811
776	194838	205227	220065		777.172	95.9	97.1688	96.6248	84.9667	79.9671
775	195589	208021	220675		777.654	95.9	97.1401	96.6604	85.1043	80.1189
774	190466	208585	215852		778.136	96	97.1098	96.6954	85.2387	80.2673
773	193974	207968	219037		778.619	96	97.0776	96.73	85.3701	80.4125
772	193057	205636	219099		779.101	96	97.0433	96.764	85.4994	80.5556
771	196015	205984	223121		779.583	96	97.0064	96.7976	85.628	80.6985
770	191590	209632	220040		780.065	96.1	96.9673	96.8307	85.7541	80.8389
769	196598	208344	219672		780.547	96.1	96.9262	96.8632	85.8767	80.9754
768	196570	207071	218133		781.029	96.1	96.8833	96.8953	85.9952	81.1073
767	197849	212573	222428		781.511	96.1	96.8386	96.9269	86.1088	81.2334
766	197002	210626	224709		781.993	96.1	96.7922	96.9581	86.2174	81.3537
765	199543	212382	219230		782.476	96.1	96.744	96.9887	86.3209	81.468
764	198634	213537	222154		782.958	96.2	96.6942	97.019	86.4189	81.576
763	195022	210254	222492		783.44	96.2	96.6431	97.0491	86.5115	81.6773
762	193086	213012	226758		783.922	96.2	96.5904	97.0787	86.5978	81.7714
761	195960	211861	223754		784.404	96.2	96.536	97.1079	86.6774	81.8573
760	199733	212754	221970		784.886	96.2	96.4798	97.1366	86.7501	81.9349
759	197962	214525	227344		785.368	96.2	96.4219	97.1649	86.8159	82.0041
758	200635	215492	227102		785.85	96.2	96.3621	97.1926	86.8735	82.0635
757	200615	213085	223936		786.332	96.3	96.3004	97.2197	86.9225	82.1122
756	197634	215864	226023		786.815	96.3	96.2366	97.246	86.9612	82.1483
755	198535	215869	223128		787.297	96.3	96.1702	97.271	86.9869	82.1681
754	199528	212930	228728		787.779	96.3	96.1017	97.2953	87.0022	82.1751
753	201186	217933	226780		788.261	96.3	96.0313	97.319	87.0084	82.171
752	198905	219395	225311		788.743	96.3	95.9593	97.3425	87.006	82.1562
751	202903	215109	231154		789.225	96.3	95.8858	97.3658	86.9955	82.1315
750	202844	218888	228530		789.707	96.3	95.8108	97.389	86.9773	82.0974
749	200539	217245	229437		790.189	96.3	95.7344	97.4122	86.9516	82.0541
748	195932	217723	226657		790.672	96.3	95.6565	97.4354	86.9198	82.0034
747	199859	217514	229105		791.154	96.3	95.5771	97.4586	86.8841	81.9479
746	201927	219356	227751		791.636	96.3	95.4965	97.4819	86.8421	81.8848
745	200763	218900	229658		792.118	96.3	95.4148	97.5057	86.7924	81.8121
744	205516	221259	234895		792.6	96.3	95.3321	97.5298	86.735	81.73
743	203397	218783	229649		793.082	96.3	95.2484	97.5544	86.6701	81.6387
742	199890	221042	230031		793.564	96.3	95.164	97.5798	86.5958	81.5357
741	205751	221153	230840		794.046	96.2	95.0791	97.606	86.5115	81.4203
740	203434	220780	230915		794.528	96.2	94.9943	97.6338	86.4139	81.2884
739	202292	217467	234785		795.01	96.2	94.9106	97.6637	86.2972	81.1328
738	205091	221479	233817		795.493	96.2	94.8269	97.6951	86.168	80.9617
737	203671	222838	232206		795.975	96.2	94.7428	97.7275	86.0307	80.7802
736	207903	220732	231744		796.457	96.2	94.6579	97.7608	85.8868	80.5905
735	206095	221151	231600		796.939	96.1	94.5719	97.7946	85.7395	80.3963
734	204605	220230	235338		797.421	96.1	94.4848	97.829	85.5889	80.198
733	205390	224139	237266		797.903	96.1	94.3966	97.8639	85.436	79.9965
732	205232	225548	235673		798.385	96.1	94.3073	97.8991	85.2825	79.7941
731	207936	227213	236014		798.867	96	94.2169	97.9343	85.1306	79.5932
730	210616	224071	239552		799.35	96	94.1252	97.9696	84.9803	79.3943
729	208153	228540	238424		799.832	96	94.0316	98.0053	84.8324	79.198
728	209623	230180	237200		800.314	95.9	93.9363	98.0412	84.6874	79.0053
727	212271	225605	239150		800.796	95.9	93.8392	98.0774	84.5458	78.8165
726	210465	226601	237795		801.278	95.9	93.7397	98.1139	84.4094	78.6341
725	210689	227592	240517		801.76	95.9	93.6374	98.1506	84.2795	78.4597
724	210883	229741	240195		802.242	95.8	93.5312	98.1877	84.1582	78.2962
723	213298	226967	243128		802.724	95.8	93.4194	98.2254	84.0489	78.1477
722	209117	232146	242507		803.207	95.8	93.3038	98.2633	83.9496	78.0119
721	210831	228152	238903		803.689	95.8	93.1856	98.3013	83.8594	77.8874
720	217311	226337	240038		804.171	95.8	93.0653	98.3392	83.7789	77.7749
719	214077	231173	244478		804.653	95.7	92.9441	98.3769	83.7085	77.6748
718	211723	230151	243905		805.135	95.7	92.8214	98.4144	83.6477	77.5865
717	214411	232561	240453		805.617	95.7	92.6974	98.4517	83.5968	77.5104
716	214034	235283	243831		806.099	95.7	92.5721	98.4888	83.5542	77.4446
715	215693	227593	246087		806.581	95.7	92.445	98.5258	83.517	77.3852
714	214415	231904	244273		807.063	95.7	92.3174	98.5624	83.4898	77.3381
713	217343	232266	245675		807.545	95.7	92.1902	98.5983	83.4764	77.3079
712	213722	237829	243351		808.028	95.7	92.0636	98.6334	83.4773	77.2951
711	215417	236320	249294		808.51	95.7	91.9372	98.6677	83.4924	77.2999
710	217425	237802	248142		808.992	95.7	91.8131	98.7009	83.5268	77.3282
709	214851	234277	247243		809.474	95.7	91.6921	98.7326	83.5825	77.3827
708	215442	234010	241359		809.956	95.7	91.577	98.7622	83.6674	77.4729
707	215877	227897	239524		810.438	95.7	91.4728	98.7885	83.7945	77.6146
706	219090	229342	239223		810.92	95.7	91.3743	98.8127	83.9501	77.7911
705	212305	226147	245324		811.403	95.7	91.2782	98.8355	84.126	77.9922
704	217163	232613	244532		811.885	95.7	91.1836	98.8572	84.3192	78.2141
703	215752	230850	238453		812.367	95.7	91.088	98.8782	84.5246	78.4505
702	212361	230903	244244		812.849	95.8	90.9916	98.8986	84.7412	78.7003
701	214698	230411	243563		813.331	95.8	90.8939	98.9183	84.9679	78.9621
700	212787	231642	244678		813.813	95.8	90.7936	98.9376	85.2005	79.2305
699	214681	232181	245286		814.295	95.8	90.6893	98.9565	85.4332	79.4988
698	215585	232716	244194		814.777	95.9	90.5811	98.9752	85.6688	79.7701
697	216912	231446	242840		815.26	95.9	90.4687	98.994	85.9086	80.046
696	214100	232517	246084		815.742	95.9	90.3517	99.013	86.1517	80.3253
695	212299	233611	243666		816.224	95.9	90.2302	99.0321	86.3978	80.6077
694	218299	229471	242616		816.706	95.9	90.1028	99.0518	86.6463	80.8926
693	213555	237116	247939		817.188	96	89.9685	99.0726	86.8964	81.1786
692	216869	234999	245783		817.67	96	89.8259	99.0951	87.1489	81.4669
691	218950	237093	243100		818.152	96	89.6724	99.121	87.406	81.7599
690	218302	238590	249697		818.634	96	89.5099	99.1487	87.663	82.0518
689	230649	246767	262169		819.116	96	89.3392	99.1774	87.9162	82.3386
688	258619	258778	297825		819.598	96	89.1609	99.2067	88.1633	82.6175
687	294646	279284	331968		820.081	96	88.9765	99.2361	88.4009	82.8847
686	270190	275135	300274		820.563	96.1	88.784	99.2655	88.6287	83.1396
685	233278	250327	265475		821.045	96.1	88.5827	99.2949	88.8455	83.3808
684	227573	240792	260304		821.527	96	88.3703	99.324	89.0504	83.6072
683	220933	239474	253761		822.009	96	88.1424	99.3527	89.2438	83.819
682	218132	234974	251050		822.491	96	87.9046	99.3807	89.4212	84.0113
681	219699	236099	251436		822.973	96	87.661	99.408	89.5785	84.1796
680	220058	234939	248521		823.455	96	87.4111	99.4344	89.7144	84.3222
679	221002	236001	250353		823.938	96	87.1537	99.46	89.8281	84.4385
678	221912	236395	249168		824.42	95.9	86.8957	99.4843	89.9135	84.5215
677	222597	238351	252670		824.902	95.9	86.6399	99.5069	89.9672	84.5675
676	220118	236541	246185		825.384	95.8	86.3979	99.5272	89.9802	84.5667
675	218923	238762	247959		825.866	95.8	86.19	99.5439	89.9382	84.5037
674	217159	237436	252644		826.348	95.8	85.9927	99.5581	89.8542	84.392
673	223041	235180	249621		826.83	95.7	85.7923	99.5707	89.7358	84.2397
672	219580	239999	248766		827.312	95.7	85.5803	99.5817	89.584	84.0474
671	219701	240468	249854		827.794	95.6	85.3413	99.5917	89.4014	83.8172
670	221258	239933	251788		828.277	95.5	85.0822	99.6006	89.1908	83.5525
669	219591	236780	252379		828.759	95.5	84.803	99.6085	88.9529	83.2541
668	226825	238290	252789		829.241	95.4	84.5097	99.6157	88.6956	82.9314
667	224834	242792	254793		829.723	95.3	84.2182	99.6223	88.4315	82.6
666	223094	239015	253499		830.205	95.2	83.8982	99.6284	88.1464	82.2415
665	222991	244153	249936		830.687	95.1	83.525	99.6338	87.8305	81.8426
664	220346	249738	255538		831.169	95	83.0974	99.6388	87.4838	81.403
663	226777	245671	257668		831.651	94.9	82.6192	99.6431	87.1072	80.924
662	226521	245566	255630		832.134	94.8	82.0492	99.647	86.6885	80.388
661	229343	242501	251853		832.616	94.6	81.3686	99.6507	86.2226	79.7877
660	228356	243670	255293		833.098	94.5	80.5128	99.6544	85.688	79.0929
659	227971	244776	257324		833.58	94.3	79.3717	99.6586	85.0471	78.2512
658	225985	244724	254994		834.062	94.2	78.064	99.6629	84.3428	77.3196
657	224499	243659	257837		834.544	94	76.6616	99.667	83.6012	76.3328
656	228275	241894	259945		835.026	93.8	75.1948	99.671	82.8342	75.3063
655	228297	246118	257719		835.508	93.6	73.7198	99.6745	82.0629	74.2685
654	227312	244303	256909		835.99	93.5	72.2306	99.6778	81.2859	73.2173
653	231974	247415	261120		836.473	93.3	70.734	99.6808	80.5066	72.157
652	228180	246062	259448		836.955	93.1	69.2474	99.6833	79.7318	71.097
651	232818	245271	259301		837.437	92.9	67.7807	99.6854	78.9648	70.0424
650	231092	248318	261930		837.919	92.7	66.3637	99.6871	78.2188	69.0109
649	230500	247823	264311		838.401	92.6	65.027	99.6883	77.5064	68.0208
648	229825	250811	263022		838.883	92.4	63.7781	99.6892	76.8315	67.0776
647	229704	249624	263167		839.365	92.2	62.6122	99.6898	76.1932	66.1809
646	233333	250812	260574		839.847	92.1	61.5969	99.6899	75.618	65.3686
645	229618	254455	266955		840.33	91.9	60.7666	99.6896	75.1197	64.6618
644	233373	253809	262333		840.812	91.8	60.2154	99.6888	74.735	64.1139
643	233634	253011	266435		841.294	91.6	60.0997	99.6874	74.5243	63.8128
642	236328	252771	270175		841.776	91.5	60.2665	99.6855	74.4299	63.6772
641	231120	254824	266084		842.258	91.4	60.6248	99.6833	74.4179	63.6587
640	231780	252248	261141		842.74	91.3	61.1451	99.6806	74.4783	63.7429
639	236187	261453	261027		843.222	91.2	61.7662	99.6776	74.5896	63.8987
638	235127	252011	268858		843.704	91.1	62.4915	99.6744	74.752	64.1265
637	234059	251398	264003		844.187	91	63.3153	99.6708	74.9637	64.4235
636	236921	254461	266753		844.669	90.9	64.2031	99.667	75.2097	64.768
635	233382	252729	267073		845.151	90.8	65.1144	99.6631	75.4704	65.1325
634	236041	255842	268353		845.633	90.7	66.061	99.6589	75.7573	65.5326
633	234755	253140	265181		846.115	90.6	67.0424	99.6546	76.0759	65.9751
632	234702	259583	266827		846.597	90.6	68.0547	99.65	76.4251	66.4584
631	237906	255227	269519		847.079	90.5	69.1043	99.6452	76.8073	66.9855
630	238031	258911	270338		847.561	90.5	70.1596	99.6401	77.2185	67.5495
629	237021	260303	268846		848.043	90.4	71.2022	99.6347	77.6554	68.1454
628	238265	254586	274950		848.525	90.4	72.1982	99.629	78.118	68.7715
627	233670	259326	270755		849.008	90.4	73.0924	99.6227	78.6072	69.4264
626	239299	256055	272104		849.49	90.4	73.9304	99.616	79.1171	70.1044
625	236429	261824	272201		849.972	90.4	74.738	99.6092	79.6437	70.801
624	241804	258657	272781		850.454	90.4	75.5198	99.6023	80.1832	71.5115
623	243629	258600	275368		850.936	90.4	76.2899	99.5955	80.7305	72.23
622	239601	260353	273008		851.418	90.5	77.0457	99.5887	81.2855	72.956
621	240918	259391	274047		851.9	90.5	77.7859	99.582	81.8461	73.6869
620	241721	265227	270610		852.382	90.5	78.5219	99.5753	82.4125	74.4232
619	244072	261181	279618		852.865	90.6	79.2707	99.5684	82.9875	75.1687
618	238966	265190	271335		853.347	90.6	80.0139	99.5618	83.561	75.9105
617	244941	264983	277178		853.829	90.7	80.7396	99.5555	84.1245	76.6379
616	244212	260898	276431		854.311	90.8	81.4451	99.5497	84.6756	77.3482
615	245249	268437	275096		854.793	90.8	82.1259	99.5443	85.2134	78.0399
614	241210	261209	280906		855.275	90.9	82.7758	99.5397	85.7255	78.6983
613	242387	268513	275469		855.757	91	83.3918	99.5361	86.2053	79.3155
612	244651	258701	276984		856.239	91.1	83.9606	99.5341	86.6345	79.8697
611	243331	263859	280455		856.721	91.1	84.4612	99.5348	86.9831	80.3249
610	244812	268372	279105		857.204	91.2	84.9139	99.5371	87.2793	80.7158
609	245359	269429	282504		857.686	91.3	85.331	99.5402	87.54	81.063
608	247529	266227	279455		858.168	91.4	85.7161	99.544	87.77	81.3724
607	242997	268380	281720		858.65	91.4	86.0772	99.548	87.9802	81.6574
606	250944	268657	279886		859.132	91.5	86.4141	99.5522	88.1698	81.9169
605	248889	268999	285809		859.614	91.6	86.7274	99.5565	88.3394	82.1518
604	244933	269685	280671		860.096	91.7	87.0219	99.5608	88.4955	82.37
603	248550	266633	284051		860.578	91.8	87.3035	99.565	88.646	82.581
602	248220	265556	280661		861.061	91.9	87.5698	99.5688	88.7871	82.7802
601	245445	267328	289245		861.543	92	87.8203	99.572	88.9177	82.966
600	253416	268576	282382		862.025	92.1	88.0554	99.5747	89.0379	83.1386
599	249568	270950	283477		862.507	92.2	88.2743	99.5767	89.1463	83.2963
598	250305	272766	283626		862.989	92.4	88.4805	99.5776	89.2472	83.444
597	251184	275286	286580		863.471	92.5	88.6758	99.5772	89.3429	83.5843
596	247927	276050	284428		863.953	92.6	88.8637	99.5746	89.4372	83.7217
595	250778	273747	286559		864.435	92.7	89.049	99.5687	89.5367	83.8632
594	250669	273350	286400		864.918	92.8	89.2283	99.5606	89.6361	84.0032
593	255337	276328	285439		865.4	92.9	89.3993	99.5512	89.7327	84.1387
592	254988	276884	285937		865.882	93	89.562	99.5404	89.826	84.2691
591	251748	275857	290262		866.364	93.1	89.7154	99.529	89.9146	84.3931
590	250226	274062	289227		866.846	93.2	89.86	99.5168	89.9988	84.5109
589	253926	275948	288802		867.328	93.3	89.9962	99.5038	90.0787	84.6228
588	256644	275878	290229		867.81	93.4	90.1233	99.4903	90.153	84.7273
587	254550	276263	287515		868.292	93.5	90.2399	99.4764	90.2194	84.822
586	258851	280291	294669		868.774	93.5	90.3481	99.4623	90.2806	84.9098
585	256529	277576	293534		869.256	93.6	90.449	99.4479	90.3384	84.9929
584	252831	279310	294130		869.739	93.7	90.5434	99.4334	90.3931	85.0717
583	256558	278671	294864		870.221	93.7	90.6317	99.4186	90.4455	85.1468
582	253157	279829	294446		870.703	93.7	90.7148	99.404	90.4966	85.2198
581	257654	279830	293532		871.185	93.8	90.7934	99.3898	90.5474	85.2914
580	258755	278722	295836		871.667	93.8	90.8687	99.3763	90.6001	85.3646
579	257917	279506	295370		872.149	93.8	90.9431	99.3646	90.659	85.4439
578	257932	283967	297326		872.631	93.8	91.0149	99.3538	90.7201	85.5247
577	261785	281703	295166		873.114	93.9	91.0834	99.3434	90.7807	85.6045
576	259721	283884	297276		873.596	93.9	91.1483	99.3331	90.8403	85.6825
575	260642	282920	297651		874.078	93.8	91.2094	99.3227	90.8978	85.7575
574	262549	284600	295677		874.56	93.8	91.2667	99.3121	90.9525	85.8288
573	266020	286782	300965		875.042	93.8	91.3206	99.3013	91.004	85.8959
572	264695	287605	301495		875.524	93.8	91.3707	99.2904	91.0502	85.9565
571	261228	289626	299737		876.006	93.8	91.4164	99.279	91.088	86.007
570	264746	280977	300693		876.488	93.7	91.4587	99.2673	91.1204	86.051
569	266466	288806	299423		876.97	93.7	91.4979	99.2548	91.1493	86.0906
568	262768	284195	300723		877.452	93.6	91.5344	99.2418	91.1745	86.1259
567	270625	295162	307207		877.935	93.6	91.5683	99.2281	91.1956	86.1563
566	280871	297620	313840		878.417	93.5	91.6002	99.2134	91.215	86.1847
565	286402	316453	323405		878.899	93.5	91.63	99.1976	91.2332	86.2119
564	289521	316717	323924		879.381	93.4	91.6585	99.1799	91.2545	86.2431
563	278543	298088	312448		879.863	93.3	91.6864	99.1594	91.2861	86.2868
562	269918	291021	303437		880.345	93.2	91.7133	99.1371	91.3193	86.3327
561	268608	291062	303460		880.827	93.2	91.7387	99.1136	91.3489	86.3747
560	265713	291175	306472		881.309	93.1	91.7627	99.0893	91.3715	86.4087
559	266150	289856	310021		881.792	93	91.7853	99.0645	91.3812	86.428
558	278685	299673	309522		882.274	92.9	91.8064	99.0392	91.3807	86.4355
557	274280	300201	312032		882.756	92.7	91.8262	99.0134	91.3697	86.4309
556	277733	299385	318918		883.238	92.6	91.8442	98.9873	91.3506	86.4168
555	277171	303881	312927		883.72	92.5	91.86	98.961	91.3293	86.4
554	274160	301923	313845		884.202	92.3	91.8743	98.9348	91.2941	86.3669
553	273389	299803	312600		884.684	92.2	91.8878	98.9087	91.2355	86.3069
552	265794	295673	309881		885.166	92	91.9006	98.8828	91.1526	86.2189
551	264641	292057	305262		885.649	91.9	91.9126	98.8571	91.0471	86.1048
550	262347	286640	300861		886.131	91.7	91.9246	98.8321	90.9029	85.946
549	257028	282058	299989		886.613	91.5	91.937	98.808	90.7128	85.7341
548	257360	283419	299284		887.095	91.3	91.9509	98.7854	90.4519	85.4406
547	254640	284262	295779		887.577	91.2	91.9682	98.7655	90.0781	85.0164
546	252487	275247	287104		888.059	91	91.987	98.7472	89.6364	84.513
545	244627	268600	281922		888.541	90.8	92.0059	98.7299	89.1544	83.9617
544	237263	255043	270646		889.023	90.6	92.0247	98.7133	88.6437	83.3756
543	227435	250503	260719		889.505	90.5	92.0423	98.6969	88.1261	82.7796
542	221863	244078	261263		889.987	90.3	92.0589	98.6809	87.5985	82.1701
541	221252	241589	253361		890.47	90.1	92.0742	98.6651	87.0632	81.5497
540	220538	237450	249828		890.952	89.9	92.0877	98.6495	86.5257	80.9248
539	215594	233935	249359		891.434	89.7	92.0991	98.6338	85.9879	80.2974
538	226881	247707	265030		891.916	89.6	92.1082	98.6181	85.4635	79.6836
537	264685	290882	304637		892.398	89.4	92.115	98.602	84.9658	79.0993
536	313506	346211	343646		892.88	89.2	92.1194	98.5857	84.4974	78.5477
535	301866	331395	334127		893.362	89	92.1214	98.5691	84.0562	78.0265
534	308276	350496	358946		893.845	88.8	92.1205	98.5519	83.6704	77.5696
533	457501	512956	544380		894.327	88.6	92.1164	98.5337	83.3545	77.1943
532	709323	726946	848755		894.809	88.4	92.1085	98.5142	83.1487	76.9491
531	816367	810643	899540		895.291	88.3	92.0959	98.4921	83.1208	76.915
530	421842	453890	445609		895.773	88.1	92.0792	98.4685	83.203	77.0116
529	209722	232578	242836		896.255	87.9	92.0589	98.4441	83.3553	77.1911
528	182811	195738	211054		896.737	87.7	92.035	98.4191	83.5629	77.4356
527	174887	195944	206691		897.219	87.5	92.0076	98.3939	83.7961	77.7096
526	179338	197022	208778		897.701	87.3	91.9767	98.3684	84.0594	78.0184
525	189547	208374	220585		898.183	87.1	91.9423	98.3426	84.3505	78.3593
524	209803	231858	240492		898.666	86.9	91.9047	98.3168	84.6593	78.72
523	205180	229833	236776		899.148	86.7	91.8644	98.2911	84.9777	79.0912
522	183857	211286	214970		899.63	86.5	91.8206	98.2655	85.2967	79.4621
521	174913	193294	202880		900.112	86.3	91.7731	98.2403	85.6054	79.8195
520	174604	192753	202753		900.594	86.1	91.7216	98.2155	85.9018	80.1612
519	171111	191313	200994		901.076	86	91.6662	98.1911	86.1901	80.4924
518	169526	191534	201055		901.558	85.8	91.6063	98.1674	86.4402	80.7774
517	167582	186157	199708		902.04	85.6	91.5418	98.1448	86.6372	80.9987
516	167097	191200	193973		902.523	85.5	91.4719	98.1238	86.7399	81.1082
515	167260	185612	193138		903.005	85.3	91.3951	98.1055	86.6791	81.0241
514	166349	183943	197441		903.487	85.1	91.3129	98.0888	86.5242	80.8285
513	166070	192034	198898		903.969	85	91.2261	98.0732	86.3166	80.57
512	162048	190958	199773		904.451	84.8	91.1351	98.0584	86.0717	80.2668
511	161631	188049	199023		904.933	84.7	91.0407	98.044	85.8202	79.955
510	164259	188178	194169		905.415	84.6	90.9425	98.0299	85.5575	79.6294
509	160879	182415	197041		905.897	84.4	90.8407	98.0162	85.2859	79.2924
508	161110	185280	197889		906.38	84.3	90.7353	98.0027	85.0161	78.9566
507	159013	179917	192678		906.862	84.2	90.6261	97.9888	84.7561	78.6315
506	158181	177972	192303		907.344	84	90.5139	97.9749	84.5156	78.329
505	155942	175515	190621		907.826	83.9	90.3991	97.9609	84.3063	78.0635
504	154762	169229	187444		908.308	83.8	90.2818	97.9467	84.1304	77.8378
503	164859	183697	201649		908.79	83.7	90.162	97.9323	83.9836	77.6468
502	194686	213592	232455		909.272	83.6	90.0407	97.9177	83.8974	77.5289
501	204297	226482	241556		909.754	83.5	89.9185	97.9026	83.8874	77.5032
500	197221	215311	229151		910.236	83.4	89.7971	97.8869	83.9967	77.6221
499	242167	249896	286861		910.719	83.3	89.6793	97.8702	84.2977	77.9732
498	404152	429387	477260		911.201	83.2	89.5623	97.8528	84.7178	78.4676
497	610593	669192	653651		911.683	83.1	89.444	97.8347	85.2138	79.0519
496	469521	548765	473150		912.165	83	89.3238	97.816	85.7704	79.7069
495	211435	247934	235488		912.647	83	89.2003	97.7967	86.3571	80.3955
494	131980	148771	155377		913.129	82.9	89.0736	97.7768	86.9763	81.1201
493	107925	115819	134389		913.611	82.9	88.9436	97.7563	87.6249	81.8767
492	86331.1	97978.5	118462		914.093	82.8	88.81	97.7351	88.2883	82.6478
491	79674.6	93174.1	115913		914.576	82.8	88.6725	97.7133	88.9512	83.4151
490	77076.7	85121.9	109875		915.058	82.7	88.5303	97.6909	89.6124	84.177
489	76312.5	83652.5	108334		915.54	82.7	88.3827	97.6676	90.2664	84.927
488	74748.5	85598.9	107017		916.022	82.6	88.2296	97.6437	90.9107	85.662
487	73336.6	84219.6	112794		916.504	82.6	88.0711	97.6188	91.5485	86.3859
486	73174.6	79675.4	108644		916.986	82.5	87.9056	97.5932	92.1572	87.0722
485	69498.8	82950.3	108012		917.468	82.5	87.732	97.5667	92.7247	87.7066
484	70626.6	81800.4	103777		917.95	82.4	87.5482	97.5393	93.2231	88.2566
483	68282.4	80209.2	104147		918.433	82.4	87.3501	97.511	93.6064	88.6681
482	68448.4	80150.1	102905		918.915	82.3	87.1416	97.4818	93.9169	88.992
481	70366.8	79905.5	104478		919.397	82.3	86.9252	97.4516	94.1795	89.2581
480	69314.6	80249.8	104232		919.879	82.2	86.7016	97.4204	94.401	89.4751
479	73111	79361.4	104663		920.361	82.1	86.4727	97.3879	94.5976	89.6619
478	70045.8	79392.4	104183		920.843	82.1	86.2382	97.3544	94.7672	89.8164
477	67561.4	80483.1	104195		921.325	82	85.9981	97.3197	94.9102	89.9391
476	71927.7	80796.4	106262		921.807	81.9	85.7531	97.2841	95.0358	90.0409
475	69603.5	80173.4	104272		922.289	81.8	85.5033	97.2478	95.1551	90.1348
474	69194.5	79216.5	103516		922.771	81.8	85.2495	97.2104	95.2622	90.2143
473	68060.5	78181.7	104320		923.254	81.7	84.9926	97.1715	95.3551	90.2769
472	69935.1	80084.3	104474		923.736	81.6	84.7325	97.1311	95.4334	90.3226
471	71046.7	82861.9	104096		924.218	81.5	84.469	97.0891	95.4942	90.3479
470	69880.5	80904.4	103790		924.7	81.4	84.2042	97.0452	95.5438	90.3605
469	70028.2	81045	102960		925.182	81.3	83.9389	96.999	95.5854	90.3646
468	69335.3	79178.4	104251		925.664	81.2	83.6759	96.9497	95.6251	90.3676
467	70465	76700.6	104797		926.146	81.1	83.4199	96.8957	95.673	90.3825
466	70065.4	79246.6	104217		926.628	81	83.1661	96.8387	95.7195	90.3971
465	69972.6	82209.3	105806		927.111	80.9	82.9117	96.7797	95.7592	90.4044
464	69629.3	79931.7	107615		927.593	80.8	82.6555	96.719	95.7901	90.4021
463	69693	79983.5	106855		928.075	80.7	82.3951	96.6574	95.808	90.3848
462	68321.1	79462.1	104709		928.557	80.6	82.1311	96.5949	95.8141	90.354
461	70265.9	79852.2	106527		929.039	80.5	81.8635	96.5315	95.8086	90.3098
460	71645.8	81718.5	104950		929.521	80.4	81.5922	96.4677	95.7907	90.2514
459	72226.4	81629.4	106544		930.003	80.3	81.3179	96.4037	95.7602	90.1784
458	73052.2	81733.8	107931		930.485	80.1	81.0382	96.3398	95.7153	90.0885
457	71962.8	80510.7	107212		930.967	80	80.7511	96.2761	95.6539	89.979
456	70252.7	78953	108349		931.45	79.9	80.4564	96.2127	95.576	89.85
455	72675.1	82400.7	109235		931.932	79.7	80.1547	96.1496	95.4827	89.7028
454	74001.1	83124.6	109711		932.414	79.6	79.8418	96.0875	95.3689	89.5306
453	75304.8	84173	110913		932.896	79.4	79.516	96.0267	95.2321	89.3307
452	71009.6	81580.1	106745		933.378	79.3	79.171	95.9679	95.0649	89.093
451	71633.1	82820	106358		933.86	79.1	78.7965	95.9124	94.8541	88.8009
450	70489.6	80456.4	104217		934.342	79	78.4036	95.8591	94.6139	88.4723
449	70186.6	81113.9	105402		934.824	78.8	77.9989	95.8074	94.353	88.1182
448	69393.9	80683.4	107630		935.307	78.7	77.585	95.7572	94.0748	87.7429
447	68341.5	80803.7	108793		935.789	78.5	77.1667	95.7081	93.7859	87.3545
446	69220.9	80095.3	106575		936.271	78.4	76.7441	95.6602	93.4861	86.9529
445	70535.7	81342.2	109057		936.753	78.2	76.3178	95.6134	93.1765	86.5392
444	69619.8	81305.8	106902		937.235	78	75.8902	95.5674	92.8599	86.1173
443	73831.3	81200.7	106212		937.717	77.9	75.464	95.5216	92.5394	85.6906
442	77130	82098.3	109193		938.199	77.7	75.0396	95.4765	92.2163	85.2611
441	78471	85970.2	117689		938.681	77.6	74.6182	95.4327	91.8929	84.8319
440	85303.5	91262.3	129813		939.163	77.4	74.2005	95.39	91.5702	84.404
439	93575.8	99598.3	138641		939.646	77.3	73.7864	95.3487	91.248	83.9774
438	89914.7	95525.1	132041		940.128	77.1	73.3796	95.3089	90.932	83.5595
437	81867.5	89516.9	119809		940.61	77	72.9821	95.271	90.6254	83.1547
436	72623.2	83075.9	109843		941.092	76.8	72.5987	95.2355	90.3355	82.7726
435	70490.3	83091.6	106824		941.574	76.7	72.2366	95.2036	90.0742	82.4293
434	67897.5	76456.4	102684		942.056	76.5	71.8897	95.1741	89.831	82.111
433	66883.8	77984.9	104809		942.538	76.4	71.5541	95.1461	89.6001	81.8094
432	67925.5	78737.2	103562		943.02	76.2	71.2297	95.1193	89.3798	81.5229
431	67583.1	76099.8	102706		943.503	76.1	70.9153	95.0929	89.1665	81.2466
430	65750.6	77559.2	100408		943.985	76	70.6097	95.0672	88.9609	80.981
429	66369.1	75107.9	98968.6		944.467	75.8	70.3127	95.0421	88.763	80.7261
428	66641.5	74667.1	102019		944.949	75.7	70.0206	95.0177	88.5707	80.4784
427	66176.7	76472.6	101148		945.431	75.6	69.7271	94.9944	88.3813	80.2329
426	65079.2	78163.6	101632		945.913	75.5	69.4397	94.9711	88.1967	79.9938
425	66734.5	78365.6	103662		946.395	75.4	69.1635	94.9471	88.018	79.7635
424	64565.8	77426.8	100794		946.877	75.3	68.8986	94.9222	87.8455	79.5425
423	66656.4	76207.8	99996.2		947.36	75.1	68.6448	94.8966	87.6801	79.3316
422	64682	76196.8	103754		947.842	75	68.4085	94.8689	87.5209	79.1314
421	67085.4	78485.2	100106		948.324	74.9	68.1923	94.8382	87.3674	78.9419
420	64434.8	76172.9	100112		948.806	74.9	68.0074	94.8024	87.219	78.7651
419	67018.9	74312.9	101406		949.288	74.8	67.8729	94.7576	87.0743	78.6039
418	66262.4	78493.6	98166.6		949.77	74.7	67.7674	94.7078	86.9349	78.455
417	66006.9	76477	98753.9		950.252	74.6	67.6783	94.6556	86.8016	78.3162
416	66124	76919.5	100893		950.734	74.5	67.5984	94.6018	86.6751	78.1863
415	66144.7	77689.1	98126.4		951.216	74.4	67.5139	94.5484	86.5566	78.063
414	66372.6	75137.2	97736.6		951.698	74.4	67.4311	94.4951	86.4453	77.9472
413	66325.2	76492.5	96946.5		952.181	74.3	67.3501	94.4423	86.3413	77.8388
412	67164.6	76406.4	97611.1		952.663	74.2	67.2758	94.3904	86.2439	77.7384
411	67827	78406.5	96499		953.145	74.2	67.2219	94.3401	86.1518	77.6476
410	66803.3	75215.8	94218.4		953.627	74.1	67.1624	94.2921	86.0674	77.5627
409	67051.6	77828.5	96631.3		954.109	74	67.0766	94.2472	85.9928	77.4808
408	67326.7	78248.3	99304.9		954.591	74	66.9633	94.2056	85.928	77.4015
407	69384.6	78888.1	98611.2		955.073	73.9	66.8262	94.1672	85.8727	77.3253
406	68746.4	76056.3	93545.3		955.555	73.8	66.6297	94.1341	85.8303	77.2471
405	68042.8	77790.1	95350.4		956.038	73.8	66.3578	94.1072	85.8023	77.1642
404	67500.3	78865.5	93779.6		956.52	73.7	65.9548	94.0893	85.7938	77.0688
403	69070.7	80115.6	92974.2		957.002	73.6	65.3257	94.0852	85.814	76.9469
402	67153	80691.1	98110.3		957.484	73.6	64.5732	94.0902	85.853	76.8132
401	67711.8	80229.4	129233		957.966	73.5	63.7592	94.1018	85.9048	76.6764
400	69593.9	87019.3	185806		958.448	73.4	62.9109	94.119	85.9671	76.5406
399	68658	84732.9	180763		958.93	73.4	62.0792	94.1402	86.0356	76.4135
398	68967.7	79680.3	130858		959.412	73.3	61.2554	94.1654	86.1102	76.2929
397	68152.6	79117.5	98796.8		959.894	73.3	60.4444	94.1943	86.1899	76.1791
396	69249.3	78090.3	92917.4		960.377	73.2	59.6561	94.226	86.2721	76.0718
395	66721	76731.8	90512.7		960.859	73.1	58.8888	94.2589	86.354	75.9679
394	69236.9	78428.7	91656.8		961.341	73.1	58.1815	94.2937	86.4357	75.8765
393	69458.9	78222.1	92787.3		961.823	73	57.5705	94.3307	86.5167	75.8056
392	67721.5	78750	92162.1		962.305	73	57.062	94.3698	86.5962	75.7558
391	69812.9	79333.7	90231.6		962.787	72.9	56.6499	94.4111	86.6742	75.7256
390	67725.4	76699	91788.1		963.269	72.8	56.4078	94.454	86.7481	75.7297
389	69130.1	80286.8	95273.1		963.751	72.8	56.3717	94.4983	86.8165	75.7751
388	69553.9	79719.6	91270.8		964.234	72.7	56.648	94.5434	86.8766	75.8838
387	71453.6	80477.1	90881.9		964.716	72.6	57.415	94.5889	86.9245	76.0936
386	72921.8	80178.3	95645.3		965.198	72.5	58.4918	94.6349	86.9627	76.3644
385	70500.6	81712.5	94274.7		965.68	72.5	59.7698	94.6815	86.9923	76.6716
384	72027.7	81099.4	94430.1		966.162	72.4	61.2098	94.7285	87.0128	77.0055
383	71065.2	80977.6	95008.3		966.644	72.3	62.7346	94.7758	87.0244	77.348
382	69277.3	79252.8	92794.5		967.126	72.2	64.3495	94.8233	87.0271	77.7005
381	71458.3	80565.3	92330.2		967.608	72.1	66.0464	94.8709	87.0203	78.0605
380	69706.5	81626	92471.9		968.091	72	67.7891	94.9186	87.0054	78.4212
379	68208.1	78760.4	91921.7		968.573	71.9	69.541	94.9664	86.9845	78.777
378	68403	80809.6	92466.4		969.055	71.9	71.2949	95.014	86.9539	79.1216
377	68013.4	80403.4	92656.5		969.537	71.8	73.0336	95.0608	86.9106	79.4477
376	69924.1	80382.4	91476.3		970.019	71.7	74.7497	95.1068	86.8541	79.753
375	68571.1	81219.1	94651.6		970.501	71.6	76.4504	95.1517	86.7839	80.039
374	71426.1	80374.1	95231		970.983	71.5	78.0749	95.1951	86.6966	80.2876
373	69872.7	81752.4	92901.3		971.465	71.4	79.5903	95.2369	86.5905	80.4892
372	70571.5	82819.9	93291.2		971.947	71.3	80.9198	95.2762	86.46	80.6193
371	72447.4	85484.7	96653		972.43	71.2	81.9366	95.3121	86.296	80.6376
370	73556.5	82547.7	94076.7		972.912	71.1	82.7578	95.3454	86.1075	80.5826
369	74507.5	81603.2	96074		973.394	71	83.4515	95.3765	85.9001	80.4771
368	72715	82421.5	96465.7		973.876	70.9	84.037	95.4054	85.6756	80.328
367	72906.4	80171.1	96001.1		974.358	70.8	84.5574	95.4323	85.4378	80.1502
366	71314.1	80835.1	93614.5		974.84	70.6	85.0089	95.4571	85.1866	79.9425
365	69749.7	82941.9	93654.7		975.322	70.5	85.393	95.4799	84.9223	79.7059
364	71263	81950.2	92704.7		975.804	70.4	85.7369	95.5011	84.6472	79.4491
363	72494	83450.5	93828.9		976.287	70.3	86.0753	95.521	84.3638	79.183
362	72736.6	82845.7	91468.3		976.769	70.2	86.3871	95.5392	84.0714	78.9026
361	68952.3	80515.1	91548.5		977.251	70.1	86.6632	95.5548	83.7701	78.6067
360	70647.6	81973.1	94462.1		977.733	70	86.9032	95.568	83.4603	78.2954
359	71424.8	80825.6	92697.6		978.215	69.8	87.0999	95.5786	83.1417	77.9669
358	71684.8	80616.6	90608.1		978.697	69.7	87.2652	95.5861	82.8162	77.6271
357	70079.2	81317	91577.2		979.179	69.6	87.4061	95.5901	82.4849	77.2797
356	69240.2	81362.2	89939.7		979.661	69.5	87.5301	95.5896	82.1501	76.9304
355	68685.4	81137.7	91251.5		980.143	69.4	87.65	95.5828	81.8149	76.5887
354	69841.2	81055.2	90972.4		980.625	69.2	87.7572	95.5717	81.4767	76.2472
353	71785.4	83525.8	93370.4		981.108	69.1	87.8471	95.5572	81.1344	75.9014
352	81637	88759.6	111234		981.59	69	87.92	95.54	80.7876	75.5509
351	111927	112345	153012		982.072	68.9	87.9741	95.5207	80.4358	75.1935
350	107673	117142	136764		982.554	68.8	88.0106	95.4994	80.0791	74.8295
349	81709.8	91389.6	111977		983.036	68.6	88.0308	95.4763	79.7177	74.4594
348	114368	116190	166758		983.518	68.5	88.0328	95.4518	79.3508	74.0812
347	164506	166830	225619		984	68.4	88.013	95.4263	78.9772	73.6921
346	110880	124359	138317		984.482	68.3	87.9777	95.4	78.5985	73.2955
345	70194.2	81395.9	89704.5		984.965	68.2	87.9312	95.3729	78.2158	72.8937
344	63170.7	76439	80112.2		985.447	68	87.8752	95.3451	77.8294	72.4872
343	62978	75295	80533.1		985.929	67.9	87.8115	95.3166	77.4396	72.0771
342	62967.8	76578.6	80851.3		986.411	67.8	87.7438	95.2879	77.0473	71.6647
341	61030.1	74797.8	80277.5		986.893	67.7	87.6745	95.2595	76.653	71.2508
340	62604.8	73487.1	78598.9		987.375	67.6	87.6097	95.2317	76.2584	70.8383
339	62769.4	75755.9	78307.3		987.857	67.4	87.5589	95.2056	75.8663	70.4316
338	62929.8	75303.3	79560.1		988.339	67.3	87.5144	95.1805	75.4739	70.0266
337	61158.1	75139	81163.5		988.822	67.2	87.4715	95.156	75.0797	69.621
336	64884.9	75585	81778.4		989.304	67.1	87.4296	95.1321	74.6831	69.2141
335	61353.8	76534.9	79772		989.786	67	87.3862	95.1086	74.2831	68.8042
334	62488.3	76799.3	80110		990.268	66.9	87.3416	95.0857	73.8797	68.3916
333	60594.2	75524.7	81516.3		990.75	66.7	87.2963	95.0631	73.4728	67.9763
332	61393	76712.1	82103.6		991.232	66.6	87.2481	95.0408	73.0621	67.5576
331	62274.2	77482.9	80328.5		991.714	66.5	87.1939	95.018	72.647	67.1346
330	63646.4	79352.2	81836.3		992.196	66.4	87.1372	94.9956	72.2274	66.7075
329	65048.9	77967	81563		992.678	66.3	87.0801	94.9741	71.8032	66.2763
328	61714.8	80161.8	82591.3		993.16	66.2	87.0229	94.9536	71.3741	65.8409
327	63954.8	77945.9	82429.9		993.643	66.1	86.9665	94.9341	70.9404	65.4016
326	63731.9	79542.3	82295.4		994.125	66	86.9121	94.9162	70.5012	64.9573
325	62204.4	78085.2	81224.5		994.607	65.8	86.8602	94.9001	70.056	64.5076
324	63816	77123.5	80585.4		995.089	65.7	86.8132	94.8869	69.6036	64.0509
323	64624.4	78985.4	84412		995.571	65.6	86.7751	94.8783	69.142	63.5848
322	65283.6	79308.7	82209.2		996.053	65.5	86.742	94.8724	68.6731	63.1118
321	64321.1	78596	83104.7		996.535	65.4	86.7117	94.8683	68.1983	62.6335
320	64699.6	80399.9	83088.3		997.018	65.3	86.6835	94.8655	67.7177	62.1501
319	66950.6	79818.7	82058		997.5	65.2	86.6558	94.8633	67.2318	61.6626
318	63743.1	80079.7	83698.7		997.982	65.1	86.6287	94.8616	66.7412	61.1713
317	67086.8	79130.4	85238.3		998.464	65	86.602	94.8604	66.2461	60.6765
316	66417.8	82876.2	84558.6		998.946	64.9	86.5746	94.8593	65.7475	60.1792
315	66767.7	80209.3	84498.5		999.428	64.7	86.5455	94.858	65.2473	59.6812
314	68886	84131.8	87506.2		999.91	64.6	86.5152	94.8563	64.7437	59.181
313	69115	83937.3	90080.2		1000.39	64.5	86.4838	94.854	64.2354	58.6779
312	67024.9	82332.7	87367.5		1000.87	64.4	86.4512	94.8509	63.7227	58.1722
311	69422.2	84313.3	89521.5		1001.36	64.3	86.4176	94.8472	63.2056	57.6638
310	68309.4	83878.6	88040.8		1001.84	64.2	86.3826	94.8422	62.6827	57.1521
309	72141.9	87095	88112.5		1002.32	64.1	86.3457	94.8354	62.1534	56.6368
308	71071	83849.1	92827.9		1002.8	64	86.3067	94.8259	61.6151	56.1161
307	71315.2	88123.8	93322.9		1003.28	63.9	86.2652	94.8123	61.0628	55.5872
306	69702.2	84332.5	93185.1		1003.77	63.8	86.2212	94.7959	60.5022	55.0536
305	68836.2	85987.7	86330.6		1004.25	63.7	86.1747	94.7776	59.9371	54.5181
304	66294.1	81342.9	84102.1		1004.73	63.6	86.1255	94.7575	59.3688	53.9817
303	65359.9	79272	79800		1005.21	63.5	86.0735	94.7362	58.8	53.4464
302	62056.3	77165.7	76165.1		1005.7	63.3	86.0186	94.7135	58.2309	52.9124
301	59458.5	75026.7	76550.9		1006.18	63.2	85.9607	94.6896	57.6624	52.3804
300	58383.5	73676.5	76221.5		1006.66	63.1	85.8998	94.6646	57.0958	51.8514
299	60715.5	72996.2	75978.4		1007.14	63	85.8359	94.6388	56.5331	51.3261
298	59112.9	70163.6	73362.5		1007.62	62.9	85.7687	94.6121	55.9744	50.8055
297	53906.6	69742.4	68157.7		1008.11	62.8	85.6976	94.5846	55.4204	50.291
296	52319.1	66390.6	64807.4		1008.59	62.7	85.6225	94.5562	54.8718	49.783
295	48823.3	60295.9	60932.7		1009.07	62.6	85.5432	94.5268	54.3288	49.2819
294	46727.2	58804.2	61931.3		1009.55	62.5	85.4591	94.4967	53.7932	48.7898
293	49437.9	58644.7	61866		1010.03	62.4	85.37	94.466	53.2662	48.3082
292	49790.3	59581.7	61694.2		1010.52	62.2	85.275	94.4353	52.7499	47.84
291	50030.9	62609.6	64596.8		1011	62.1	85.1727	94.405	52.2473	47.3898
290	65217	78408.7	88377		1011.48	62	85.0644	94.3746	51.7566	46.9542
289	128664	137865	188262		1011.96	61.9	84.9507	94.3436	51.2769	46.5313
288	174440	197810	224366		1012.45	61.8	84.8317	94.3118	50.8084	46.121
287	131622	180143	166015		1012.93	61.7	84.7077	94.2789	50.351	45.7225
286	151228	208968	214327		1013.41	61.6	84.5787	94.245	49.9049	45.3359
285	210447	250194	262188		1013.89	61.5	84.4448	94.2101	49.4706	44.9618
284	157425	172998	155848		1014.37	61.3	84.3064	94.1741	49.0476	44.599
283	58297.1	69247.5	66239.2		1014.86	61.2	84.1639	94.137	48.6347	44.2463
282	39973	52297.4	50620.8		1015.34	61.1	84.0169	94.0985	48.234	43.9057
281	38863.5	46579.3	48200.1		1015.82	61	83.8649	94.0585	47.8472	43.5783
280	36342.2	42710.4	45368.3		1016.3	60.9	83.7079	94.0169	47.4747	43.2646
279	35107.6	43308.5	42905.4		1016.78	60.8	83.5457	93.9737	47.117	42.9652
278	33864.3	42988.4	42646.6		1017.27	60.7	83.3782	93.9285	46.7757	42.681
277	34171.3	41849.5	42096.4		1017.75	60.6	83.2051	93.881	46.4518	42.4126
276	33689.6	41246.4	42918.2		1018.23	60.4	83.0257	93.8304	46.1478	42.1617
275	33839.6	41199	43416.7		1018.71	60.3	82.839	93.7756	45.8678	41.9313
274	33107.4	42681.8	44590.1		1019.2	60.2	82.6462	93.7177	45.6082	41.7187
273	39148.1	46069.5	45062.7		1019.68	60.1	82.4481	93.6577	45.3668	41.5226
272	42177.7	53012.4	54523.4		1020.16	60	82.2449	93.5957	45.1432	41.3426
271	56814.8	69843.6	69280.4		1020.64	59.9	82.037	93.5325	44.9364	41.178
270	76892.1	108470	99057.2		1021.12	59.8	81.8247	93.4678	44.746	41.0286
269	83741	123215	109207		1021.61	59.7	81.6081	93.4018	44.5719	40.8942
268	61167	90914.4	85916.8		1022.09	59.6	81.3879	93.3347	44.4124	40.7734
267	46694.9	60752.4	60300.4		1022.57	59.5	81.1648	93.2668	44.2651	40.6644
266	38910.4	49559.8	49635.6		1023.05	59.4	80.9382	93.1981	44.1326	40.5691
265	34245.8	41935.3	41072.2		1023.53	59.3	80.7078	93.1289	44.0167	40.4889
264	33962.2	40757.9	42758.2		1024.02	59.2	80.4737	93.0593	43.9174	40.4237
263	32013.4	39791.4	42058.5		1024.5	59.1	80.236	92.9891	43.8346	40.3734
262	31301.8	37117.3	40919		1024.98	59	79.9942	92.9189	43.7704	40.3396
261	32167.6	39046.3	38197.4		1025.46	58.9	79.7484	92.8491	43.7254	40.3229
260	32774	37490.3	40002.5		1025.94	58.8	79.4975	92.7802	43.7031	40.326
259	31172.6	38062.3	39551.2		1026.43	58.7	79.2402	92.7136	43.7098	40.3539
258	32767.1	38355.1	38885		1026.91	58.6	78.9784	92.648	43.7383	40.4008
257	32444	38353.9	39572.1		1027.39	58.6	78.7134	92.5828	43.7844	40.463
256	33169.6	38894.4	39576		1027.87	58.5	78.446	92.5179	43.8463	40.5387
255	31147.8	37123.8	38925.7		1028.36	58.4	78.1773	92.4527	43.9207	40.6252
254	33076.7	38194.9	39845.8		1028.84	58.3	77.9071	92.3874	44.0076	40.7223
253	31695.8	37507.2	40871.6		1029.32	58.2	77.6359	92.3219	44.1061	40.8293
252	30519	38473.7	40341.9		1029.8	58.1	77.3638	92.256	44.2149	40.9449
251	32268.8	36317.9	40241.4		1030.28	58.1	77.0907	92.1893	44.3322	41.068
250	32254.8	39650.8	41733.6		1030.77	58	76.8179	92.1221	44.4573	41.1974
249	32738	38126.2	38996.9		1031.25	57.9	76.5463	92.0543	44.589	41.3319
248	31046.6	40471.9	40661.1		1031.73	57.8	76.2762	91.9859	44.7265	41.4707
247	32301	38584.6	40980.5		1032.21	57.8	76.0078	91.9169	44.8699	41.6138
246	32300.8	37658.3	40916.8		1032.69	57.7	75.7427	91.8473	45.0162	41.7583
245	31507.9	39138.3	40528		1033.18	57.6	75.4821	91.7768	45.1638	41.9028
244	32840.9	38591.9	40190.2		1033.66	57.6	75.2285	91.7053	45.309	42.0435
243	32520.9	40809.9	40556.5		1034.14	57.5	74.9865	91.6323	45.4461	42.1748
242	33760.1	39738.8	40912.8		1034.62	57.5	74.7517	91.5582	45.5799	42.3015
241	34564.5	40351.7	41019		1035.11	57.4	74.5215	91.4833	45.7129	42.4264
240	33422	42421.1	42728.5		1035.59	57.3	74.2955	91.4075	45.8457	42.55
239	32340.2	40266.4	40908.2		1036.07	57.3	74.0726	91.3308	45.9798	42.6741
238	33951.9	42652	41000.8		1036.55	57.2	73.852	91.2534	46.1148	42.7982
237	35120.3	41167.8	41659.5		1037.03	57.2	73.6331	91.1753	46.2505	42.9219
236	34037.2	40463.6	43476.6		1037.52	57.1	73.4137	91.0968	46.3876	43.0459
235	35094.6	41420.4	42420.6		1038	57.1	73.1897	91.0184	46.5272	43.1708
234	35423.7	40455.7	43052.7		1038.48	57	72.9653	90.9396	46.6682	43.2963
233	35004.4	41674.4	41769.5		1038.96	57	72.743	90.8598	46.8101	43.4223
232	34534.3	42962.9	43498.8		1039.44	56.9	72.5228	90.7792	46.9525	43.5485
231	34152.9	42245.4	44023.2		1039.93	56.9	72.3042	90.6977	47.0948	43.6742
230	34144.6	41705.2	42157.4		1040.41	56.8	72.0906	90.6149	47.2374	43.8006
229	35180.3	41768.2	44249		1040.89	56.8	71.8832	90.5305	47.3802	43.928
228	34899.7	44438.6	44513.9		1041.37	56.8	71.688	90.4435	47.5236	44.0579
227	35677.9	41817.4	46862		1041.85	56.7	71.5154	90.3524	47.6681	44.193
226	36135.7	43769.2	44428.9		1042.34	56.7	71.3533	90.2589	47.8127	44.3299
225	34743.6	43452.7	44855.6		1042.82	56.7	71.1942	90.1643	47.9566	44.4667
224	34192.6	42654.9	45786.8		1043.3	56.6	71.0339	90.0691	48.0994	44.6022
223	35550.6	43551.9	45140		1043.78	56.6	70.865	89.974	48.2403	44.7347
222	36119.9	43490.6	45171.7		1044.27	56.6	70.6901	89.8791	48.3793	44.8642
221	37394.2	45143.1	45176.9		1044.75	56.5	70.5086	89.7847	48.5161	44.9906
220	37929	46211.4	47160.6		1045.23	56.5	70.3219	89.6911	48.6505	45.1134
219	40243.3	51829	49479		1045.71	56.5	70.1352	89.599	48.7824	45.2328
218	42023.7	51262.2	50003.1		1046.19	56.5	69.9365	89.5084	48.9111	45.3471
217	43108.5	51924.8	49699		1046.68	56.4	69.716	89.4195	49.036	45.4548
216	40813.2	50943.3	49493.8		1047.16	56.4	69.4727	89.3325	49.1568	45.5555
215	39161	50463.7	48413.9		1047.64	56.4	69.208	89.2474	49.2734	45.6493
214	37848.7	46697.8	45676.4		1048.12	56.4	68.9048	89.1648	49.3849	45.7334
213	35667.8	41000.5	43659.6		1048.6	56.4	68.5551	89.0852	49.4905	45.8064
212	35110.1	40348.9	41856.2		1049.09	56.3	68.1328	89.0091	49.5891	45.8643
211	31952.2	38445.2	39237.6		1049.57	56.3	67.5935	88.9376	49.6782	45.9005
210	31023.2	36623.2	37623.3		1050.05	56.3	66.9841	88.87	49.76	45.9215
209	29892.9	36049	37670.4		1050.53	56.3	66.3331	88.806	49.8353	45.9311
208	29193.7	34163.4	36004.4		1051.02	56.3	65.6516	88.7455	49.9043	45.9305
207	27849.8	32604.3	35931		1051.5	56.3	64.961	88.6885	49.9672	45.922
206	26370.8	31218.7	34314.9		1051.98	56.3	64.2596	88.6349	50.0246	45.9059
205	25961.8	31171.5	34810.8		1052.46	56.3	63.5499	88.585	50.0764	45.8826
204	27429.9	29845.8	33715.2		1052.94	56.3	62.8401	88.5387	50.1238	45.8542
203	27570	30871.7	34100.2		1053.42	56.3	62.1365	88.4956	50.1688	45.8238
202	30477.1	35464.2	38053.5		1053.91	56.2	61.4469	88.4562	50.209	45.7892
201	49636	61916.4	60922		1054.39	56.2	60.7801	88.4209	50.2429	45.749
200	87627.6	129475	109671		1054.87	56.2	60.1389	88.3897	50.2702	45.7034
199	120551	170518	161434		1055.35	56.2	59.5215	88.3628	50.2911	45.6525
198	115741	182830	158651		1055.84	56.2	58.9499	88.3405	50.3035	45.5955
197	49366.2	75693.2	75165		1056.32	56.2	58.4357	88.3228	50.3065	45.5324
196	28863.4	32884.7	38706.5		1056.8	56.2	58.0087	88.3101	50.2963	45.4612
195	27480.7	29798.8	34512		1057.28	56.2	57.7182	88.303	50.2668	45.3785
194	29546.3	30240.2	34734.4		1057.76	56.2	57.517	88.301	50.2248	45.2888
193	29347.7	29603	36556.9		1058.25	56.2	57.3772	88.3041	50.1748	45.195
192	32265.7	34536.1	42779.6		1058.73	56.2	57.2906	88.3122	50.1189	45.099
191	39217.4	38946.3	50414		1059.21	56.2	57.2398	88.3257	50.0608	45.0041
190	37684	40199.9	48595.7		1059.69	56.2	57.2247	88.3441	49.9996	44.9091
189	31139.1	32892.9	38678.2		1060.17	56.1	57.2436	88.3674	49.9357	44.8143
188	26751.3	29095.4	32950.2		1060.66	56.1	57.2839	88.3949	49.8692	44.7189
187	23835.2	25564.2	29345.3		1061.14	56.1	57.3292	88.4251	49.7989	44.6201
186	22794.3	24170.7	28233.8		1061.62	56.1	57.3893	88.46	49.729	44.5239
185	21511.1	24880.1	29332.1		1062.1	56.1	57.469	88.5009	49.6634	44.4355
184	22420.5	23730.2	27312.7		1062.59	56.1	57.5676	88.5477	49.6026	44.3554
183	21749	24722.3	28691.5		1063.07	56.1	57.6865	88.6004	49.5461	44.2831
182	22825.2	24878.4	27478.1		1063.55	56.2	57.8233	88.6608	49.5009	44.2269
181	21695.6	23894.7	28783.9		1064.03	56.2	57.9756	88.7299	49.4702	44.1908
180	22473.8	23639.7	27838		1064.51	56.2	58.1444	88.8107	49.4646	44.1875
179	22925.1	23705.5	27172.2		1065	56.2	58.3324	88.909	49.5018	44.2386
178	21307	24903.4	27569.6		1065.48	56.2	58.5324	89.0184	49.5634	44.3214
177	23393.8	24392.8	27882		1065.96	56.2	58.7396	89.1353	49.6385	44.4223
176	21767.9	24897.3	28182.7		1066.44	56.2	58.9502	89.258	49.7224	44.5356
175	22113	23829.4	27064.5		1066.92	56.2	59.1586	89.3837	49.8061	44.65
174	22426.8	24615.9	27390.1		1067.41	56.2	59.3648	89.5124	49.8918	44.7679
173	22572.3	24516	28753.7		1067.89	56.2	59.5672	89.6437	49.9789	44.8885
172	23496.9	24718.5	26502.3		1068.37	56.2	59.7655	89.7764	50.0664	45.0096
171	22393.1	25611	27129.4		1068.85	56.2	59.9624	89.9097	50.1554	45.1317
170	23892.4	26553.8	28253.8		1069.34	56.2	60.1481	90.0423	50.2384	45.2467
169	24888.4	26180.9	30254.9		1069.82	56.2	60.3145	90.1729	50.3088	45.3472
168	23441.2	25649.8	29687.7		1070.3	56.1	60.4592	90.3009	50.3658	45.4321
167	22770.2	25371.9	29079.9		1070.78	56.1	60.5817	90.4265	50.4109	45.5032
166	22219.5	24637.1	28106.1		1071.26	56.1	60.6694	90.5466	50.4303	45.5446
165	22703.4	24709.2	27840.6		1071.75	56.1	60.7158	90.6594	50.4174	45.5491
164	24059	25447.1	27763.6		1072.23	56.1	60.7025	90.7608	50.352	45.4938
163	23910.6	25092.7	27854.1		1072.71	56.1	60.5992	90.844	50.1995	45.3406
162	21678	25550.2	28234.1		1073.19	56.1	60.4348	90.9153	49.996	45.1284
161	22345.1	24490	27818.6		1073.67	56.1	60.2264	90.9783	49.7629	44.8804
160	22341.1	26154.8	27518.6		1074.16	56.1	59.9793	91.0342	49.5091	44.6058
159	23751.5	25066.5	28267.3		1074.64	56.1	59.7044	91.0854	49.2513	44.3223
158	23737.3	25199.3	27651.8		1075.12	56.1	59.4013	91.1315	48.987	44.0274
157	23725.9	25637.5	28844.1		1075.6	56.1	59.0707	91.1725	48.7178	43.7223
156	23654.9	25468.5	29461.7		1076.09	56.2	58.7196	91.2096	48.4484	43.4129
155	23518	26408.1	31513.9		1076.57	56.2	58.3564	91.244	48.1812	43.1027
154	23505.3	25908.7	31447.4		1077.05	56.2	57.9771	91.2754	47.925	42.7995
153	22927.1	26921.3	29642.4		1077.53	56.2	57.5805	91.3038	47.6887	42.5117
152	23384.8	25601.9	28275.1		1078.01	56.2	57.1669	91.3294	47.4739	42.2414
151	23646.3	23476.5	28450.1		1078.49	56.2	56.7351	91.3514	47.2787	41.9862
150	22987.7	25307.7	28468.8		1078.98	56.3	56.2891	91.3717	47.1235	41.7669
149	22587.1	24984.2	28341.4		1079.46	56.3	55.8314	91.3908	47.0183	41.5943
148	23853.2	25027.8	27910.4		1079.94	56.3	55.3656	91.4108	46.9916	41.4972
147	22409.5	24299.3	27032.9		1080.42	56.4	54.8972	91.4351	47.0915	41.5245
146	21354.5	23483.5	26306		1080.91	56.4	54.4225	91.4602	47.2699	41.6275
145	21652.1	24530.6	25435.1		1081.39	56.5	53.9394	91.4839	47.4981	41.7774
144	21531	22901	25934.4		1081.87	56.5	53.4479	91.5054	47.766	41.9636
143	20609.9	23110.4	25984.6		1082.35	56.6	52.9473	91.523	48.0531	42.1657
142	20932.2	22882	24574.3		1082.83	56.6	52.4381	91.537	48.3613	42.3854
141	20892.4	23922.7	25343.6		1083.32	56.7	51.9208	91.5473	48.6887	42.6206
140	20891.3	23267.9	24961.7		1083.8	56.7	51.3944	91.5532	49.0258	42.8621
139	20954.4	23862.3	26795.5		1084.28	56.8	50.8573	91.5545	49.3634	43.1004
138	23122	24432.5	27506.5		1084.76	56.9	50.3122	91.5505	49.6995	43.3338
137	26864.2	27681.9	30525.8		1085.24	56.9	49.7614	91.5403	50.03	43.5584
136	27421.1	26281.9	32655.9		1085.73	57	49.2054	91.5239	50.3532	43.7724
135	28111.1	28554.9	35156.3		1086.21	57.1	48.6449	91.5013	50.6713	43.9782
134	38002.4	38595.4	53912		1086.69	57.2	48.0819	91.4707	50.9683	44.1602
133	48806.4	48890.8	62827.8		1087.17	57.3	47.5173	91.4312	51.2358	44.3101
132	34217.9	36907.2	44250.5		1087.65	57.3	46.9542	91.3801	51.4534	44.4082
131	23376.2	26378.6	27868.4		1088.14	57.4	46.3974	91.313	51.5877	44.4219
130	20527.4	22906	24964.9		1088.62	57.5	45.8426	91.2344	51.6701	44.382
129	20771.8	22852.7	25084.8		1089.1	57.6	45.2876	91.1469	51.7192	44.3068
128	21734.4	23021.2	23604.9		1089.58	57.7	44.7317	91.0511	51.7404	44.2016
127	21578.4	24127.9	25395		1090.07	57.8	44.173	90.9485	51.7458	44.0778
126	20319.1	23577.5	24185.7		1090.55	57.8	43.6124	90.8396	51.7343	43.9349
125	20718.7	24147.2	25055.5		1091.03	57.9	43.0502	90.7249	51.7067	43.7734
124	20487.2	24657.3	26326		1091.51	58	42.4865	90.6063	51.6702	43.6007
123	20709.6	23016	25074.3		1091.99	58.1	41.9222	90.4868	51.634	43.4263
122	20860.2	23472.8	24670.2		1092.48	58.1	41.3557	90.3638	51.5934	43.245
121	21444.9	23425.3	24906		1092.96	58.2	40.7856	90.2356	51.5465	43.0545
120	21168.3	22530.1	24806.1		1093.44	58.3	40.2122	90.1024	51.4936	42.8551
119	21165.3	22430.9	24953.3		1093.92	58.4	39.6361	89.9644	51.4329	42.6451
118	21173.9	24481.1	24988.3		1094.4	58.4	39.0544	89.82	51.3686	42.428
117	20635.1	22523.8	25052		1094.89	58.5	38.4656	89.6684	51.303	42.2058
116	20763.5	24393.3	25525.1		1095.37	58.6	37.8651	89.5064	51.2397	41.9809
115	20872.8	23408.1	24916.8		1095.85	58.6	37.2443	89.3276	51.184	41.7568
114	21092.6	25326.1	25029.1		1096.33	58.7	36.613	89.1397	51.1319	41.5318
113	20934.7	24225.6	25250.4		1096.82	58.8	35.977	88.9473	51.0812	41.3048
112	21944.9	24597.9	26051.5		1097.3	58.9	35.3389	88.7528	51.0316	41.0764
111	20807.6	23945.6	25820.7		1097.78	58.9	34.7028	88.5605	50.9824	40.8464
110	20454.9	24636.9	25925.8		1098.26	59	34.0693	88.3698	50.9337	40.6155
109	21276.4	23943.4	25315.7		1098.74	59.1	33.4395	88.1813	50.8859	40.3842
108	20733.8	24450.6	26628.4		1099.23	59.2	32.8163	87.9957	50.838	40.1525
107	21085.7	23674	25909.9		1099.71	59.2	32.2028	87.8123	50.7883	39.9197
106	20709.6	24203.7	26446.7		1100.19	59.3	31.5989	87.6355	50.7393	39.6878
105	21765.5	23167.4	26217.3		1100.67	59.4	31.005	87.4692	50.6927	39.4585
104	22156.2	25365.6	26508.3		1101.15	59.5	30.4221	87.3141	50.649	39.2324
103	23597.3	25840.9	29808.3		1101.64	59.5	29.8505	87.1701	50.6089	39.0105
102	22518.1	25350.3	27975.2		1102.12	59.6	29.2925	87.0441	50.5737	38.7942
101	23641.3	25040.6	26660.5		1102.6	59.7	28.7496	86.9397	50.5443	38.5846
100	22281.1	24853.9	25856.6		1103.08	59.8	28.2241	86.867	50.523	38.3838
99	22023.9	23055.8	25994.7		1103.57	59.8	27.7188	86.8429	50.5138	38.1951
98	22008.6	23463.6	26995		1104.05	59.9	27.2329	86.8506	50.5132	38.0165
97	22039.1	25473.9	26930.1		1104.53	60	26.7662	86.8801	50.5191	37.8469
96	23005.8	24834.9	25343.1		1105.01	60.1	26.3196	86.928	50.5309	37.6866
95	21172.1	24745.5	26702.6		1105.49	60.2	25.8935	86.9877	50.5474	37.5352
94	21453.3	24278.8	26843.7		1105.98	60.3	25.4886	87.0593	50.5688	37.3931
93	21725.3	23858.8	26312.1		1106.46	60.3	25.1057	87.1421	50.595	37.2606
92	22352.5	25187.7	26972.4		1106.94	60.4	24.7446	87.2323	50.6253	37.1373
91	23050.8	26313.2	26978.5		1107.42	60.5	24.4046	87.3253	50.6588	37.0222
90	24188.8	25317.7	29503.8		1107.9	60.6	24.0884	87.4224	50.6959	36.9172
89	22918.3	26225.9	29337.4		1108.39	60.7	23.7985	87.5232	50.7371	36.8236
88	23730.2	25127.9	27831.1		1108.87	60.8	23.5357	87.6272	50.7822	36.7419
87	23395.6	26552.3	29090.8		1109.35	60.9	23.3009	87.735	50.8317	36.6726
86	23529.4	25740.5	27484.7		1109.83	61	23.0966	87.843	50.8849	36.6171
85	23534.1	26707.1	28081.2		1110.32	61.1	22.9244	87.949	50.9418	36.576
84	23618.1	26636	29227.9		1110.8	61.2	22.7882	88.049	51.002	36.5516
83	23138.5	26510.2	28785.6		1111.28	61.3	22.6941	88.1367	51.0647	36.5471
82	22941.7	27090.7	29765.1		1111.76	61.4	22.637	88.2171	51.1306	36.5596
81	23140.2	27766.7	28428.7		1112.24	61.5	22.6144	88.2933	51.2002	36.5875
80	23640.1	26568.6	27568.8		1112.72	61.6	22.626	88.3655	51.2735	36.6304
79	23213	26820.8	26686.7		1113.21	61.7	22.6713	88.435	51.3508	36.6876
78	21434.3	24549.3	27177.1		1113.69	61.8	22.7493	88.5019	51.432	36.7589
77	22509.4	25887.4	25279.5		1114.17	61.9	22.8598	88.566	51.5174	36.8441
76	21105.4	24495.1	24984.4		1114.65	62	22.9999	88.6289	51.6071	36.9418
75	20129.2	24297.5	26273.5		1115.14	62.1	23.1641	88.6934	51.7014	37.0502
74	19518.7	22522.1	25690.6		1115.62	62.2	23.3591	88.7562	51.8001	37.1713
73	20565.4	22387.8	24950.4		1116.1	62.3	23.5897	88.8149	51.903	37.3065
72	18904.6	22517.9	24564.2		1116.58	62.4	23.8561	88.8694	52.0101	37.4559
71	19501.6	22517.9	24746.2		1117.07	62.5	24.1581	88.9192	52.1215	37.6194
70	18085.8	20193.2	23175.6		1117.55	62.7	24.5018	88.9621	52.2371	37.7986
69	18343.3	20649.6	22978.1		1118.03	62.8	24.8896	88.9974	52.3567	37.9939
68	19756.7	20733	23399.2		1118.51	62.9	25.3318	89.0212	52.4801	38.2082
67	18502.3	21271.9	23966.8		1118.99	63	25.8459	89.0276	52.6068	38.4463
66	21275.5	22335.6	25460.9		1119.47	63.1	26.4127	89.0228	52.7374	38.7025
65	31452.5	31795.3	37607.8		1119.96	63.2	27.02	89.0107	52.8724	38.9732
64	71637.3	78871.4	85755.7		1120.44	63.3	27.6635	88.9928	53.012	39.257
63	101514	121481	113755		1120.92	63.5	28.3355	88.9717	53.1568	39.5517
62	53323.8	63712.9	57519.9		1121.4	63.6	29.0342	88.9475	53.3066	39.8567
61	24239.2	29181.3	29945.9		1121.89	63.7	29.7575	88.9203	53.4611	40.1711
60	19926.4	22613.2	25339.9		1122.37	63.8	30.4987	88.8916	53.6202	40.4931
59	18392.2	21380.6	23138		1122.85	64	31.249	88.8624	53.7829	40.8201
58	18320.1	19421.2	22869.2		1123.33	64.1	32.0124	88.8334	53.9507	41.153
57	17323.4	20123.4	23082.2		1123.81	64.2	32.7904	88.8053	54.1247	41.4922
56	17101.6	18179.6	22308.9		1124.3	64.3	33.5814	88.7784	54.305	41.8372
55	18197	19821.4	22469.8		1124.78	64.5	34.3843	88.7525	54.4913	42.1876
54	17403.3	20755.1	21549.6		1125.26	64.6	35.1986	88.73	54.6855	42.5431
53	16474.9	18751.6	20917		1125.74	64.7	36.0227	88.7122	54.8883	42.9032
52	17312.3	19661.8	22914.1		1126.22	64.8	36.8583	88.7022	55.1027	43.2683
51	17096.3	21029.2	22279.3		1126.71	65	37.7099	88.7048	55.3334	43.6396
50	16418.4	19875.6	22774.9		1127.19	65.1	38.5682	88.7157	55.5752	44.0143
49	16754.8	18858.3	22075.8		1127.67	65.2	39.4266	88.732	55.8248	44.3907
48	17309.4	19438.5	21465.1		1128.15	65.4	40.2806	88.7532	56.081	44.7676
47	16977.5	19925.9	20571.9		1128.63	65.5	41.1234	88.7776	56.3417	45.1433
46	17181.1	20400.9	21340.2		1129.12	65.7	41.955	88.8054	56.6066	45.5174
45	19077.6	20761.7	25797.3		1129.6	65.8	42.7735	88.8362	56.8752	45.8892
44	21643.5	23240.9	29857		1130.08	65.9	43.5786	88.8688	57.1459	46.2581
43	20571.3	23635.9	26882.8		1130.56	66.1	44.3733	88.901	57.4168	46.6237
42	15851.8	18879.6	21222.9		1131.05	66.2	45.1461	88.9347	57.6884	46.9843
41	14474.7	16546.1	19214.8		1131.53	66.3	45.8875	88.9709	57.9609	47.3386
40	15105.7	15531.1	17520.3		1132.01	66.5	46.5949	89.0096	58.2337	47.6858
39	13535.5	15812.9	18511		1132.49	66.6	47.2678	89.0509	58.5068	48.0255
38	12842.9	15435.2	17612.2		1132.97	66.8	47.8911	89.0955	58.7793	48.3554
37	11854.2	14369.7	15268.3		1133.46	66.9	48.4572	89.1435	59.0506	48.6743
36	11685.6	12552.8	15104.8		1133.94	67	48.944	89.1965	59.3201	48.9791
35	12553.8	13573.6	15748.9		1134.42	67.2	49.3154	89.2569	59.5871	49.2649
34	13465.2	14372.1	17464.5		1134.9	67.3	49.6062	89.3216	59.8513	49.5358
33	14661.9	15104.9	18180.9		1135.38	67.4	49.8371	89.3889	60.1122	49.7939
32	21538.8	21200.7	26788		1135.87	67.6	50.0138	89.4577	60.3694	50.0393
31	47432.5	48342	55139.5		1136.35	67.7	50.148	89.5266	60.6221	50.2725
30	55125.9	62347	59005.9		1136.83	67.9	50.2417	89.5956	60.8703	50.4942
29	27591.6	33068.1	29365.7		1137.31	68	50.297	89.6643	61.1135	50.7043
28	20239.3	21557.3	24990		1137.8	68.1	50.326	89.7322	61.3518	50.905
27	22949.1	25360.3	30157.8		1138.28	68.3	50.3465	89.7989	61.5859	51.0996
26	29357.4	31213.6	42590.1		1138.76	68.4	50.3443	89.8635	61.8139	51.2839
25	36091.2	40083.1	49665		1139.24	68.5	50.3107	89.925	62.0342	51.4544
24	27411.7	30103.2	36434.7		1139.72	68.7	50.2466	89.9832	62.2463	51.6111
23	19965.5	22288.6	26297.3		1140.21	68.8	50.1521	90.0381	62.45	51.7539
22	15032.9	17602.5	20986.4		1140.69	68.9	50.021	90.0878	62.6432	51.8789
21	10152.2	12579	14798.4		1141.17	69.1	49.8519	90.1314	62.8247	51.9844
20	8353.48	8549.8	11586.8		1141.65	69.2	49.6307	90.1663	62.9915	52.0638
19	7397.57	9268.41	9994.77		1142.13	69.3	49.3323	90.1887	63.1385	52.106
18	7123.57	9176.04	9743.24		1142.62	69.5	48.9883	90.2022	63.2703	52.1231
17	9460.85	12686.3	12509.4		1143.1	69.6	48.6187	90.2087	63.3899	52.1227
16	11909.7	15908.3	15512.2		1143.58	69.7	48.2339	90.2088	63.4974	52.1075
15	9230.67	12793.6	13071.1		1144.06	69.9	47.8518	90.2036	63.5938	52.0825
14	5914.49	8713.95	8843.16		1144.55	70	47.4703	90.1932	63.6803	52.0483
13	7071.07	7352.8	9255.19		1145.03	70.1	47.0926	90.1777	63.7576	52.0063
12	9295.7	10309.1	11955.2		1145.51	70.3	46.7211	90.1583	63.8289	51.9601
11	9720.29	10472.6	13080		1145.99	70.4	46.3526	90.1368	63.9001	51.9146
10	9241.12	9559.08	11533.7		1146.47	70.5	46.0069	90.1116	63.9646	51.8681
9	10099.2	9059.23	11286.9		1146.96	70.6	45.7011	90.0814	64.018	51.82
8	7032.04	7019.88	8049.24		1147.44	70.8	45.4391	90.0464	64.0604	51.7713
7	6854.53	8342.35	7903.36		1147.92	70.9	45.2202	90.0063	64.0925	51.7223
6	10708.8	13178	13635.1		1148.4	71	45.0751	89.9603	64.1082	51.6745
5	14985.1	20085	19926.6		1148.88	71.1	45.0193	89.9079	64.1052	51.629
4	10627.8	15328.2	15844.6		1149.37	71.2	45.0973	89.8475	64.0731	51.5864
3	2955	3760.2	4626.08		1149.85	71.4	45.3835	89.7758	63.994	51.5466
2	807.789	1081.47	1183.45		1150.33	71.5	45.8044	89.6965	63.8884	51.5121
1	525.828	794.702	575.414		1150.81	71.6	46.3163	89.6118	63.7691	51.4849
0	345.267	265.132	201.203		1151.3	71.7	46.9048	89.5228	63.6419	51.4671
-1	218.461	138.98	293.6		1151.78	71.8	47.54	89.4309	63.5175	51.4615
-2	124.073	232.975	180.959		1152.26	72	48.2235	89.3365	63.3945	51.4676
-3	151.272	142.198	55.3871		1152.74	72.1	48.9524	89.2402	63.2746	51.4862
-4	94.2025	107.442	173.108		1153.22	72.2	49.7103	89.1435	63.16	51.5161
-5	33.9117	107.496	170.829		1153.7	72.3	50.4786	89.0483	63.0508	51.5538
-6	136.672	64.5104	21.5028		1154.19	72.5	51.2612	88.9537	62.9554	51.6071
-7	78.3801	43.0133	69.6446		1154.67	72.6	52.0566	88.8592	62.8819	51.6823
-8	28.3119	21.5102	16.3888		1155.15	72.7	52.8625	88.7652	62.8319	51.7804
-9	29.4505	98.5168	43.0324		1155.63	72.9	53.6819	88.6719	62.8049	51.9015
-10	71.3419	73.6319	64.5626		1156.12	73	54.4978	88.5794	62.8161	52.0549
					1156.6	73.2	55.3005	88.4876	62.8733	52.245
					1157.08	73.3	56.071	88.3958	62.9986	52.4857
					1157.56	73.5	56.7783	88.302	63.2285	52.8006
					1158.04	73.6	57.4486	88.2093	63.5269	53.1653
					1158.53	73.8	58.0968	88.1198	63.8723	53.5651
					1159.01	74	58.7261	88.035	64.2575	53.995
					1159.49	74.1	59.3447	87.9573	64.6681	54.445
					1159.97	74.3	59.9516	87.886	65.1047	54.9151
					1160.45	74.5	60.5459	87.8216	65.5658	55.4038
					1160.94	74.6	61.1343	87.7633	66.043	55.9053
					1161.42	74.8	61.7259	87.7089	66.5265	56.413
					1161.9	75	62.3115	87.6636	67.0191	56.9284
					1162.38	75.2	62.8856	87.6311	67.5206	57.4509
					1162.87	75.3	63.4469	87.6122	68.0299	57.9796
					1163.35	75.5	63.993	87.6066	68.5485	58.5149
					1163.83	75.7	64.522	87.6207	69.0688	59.0519
					1164.31	75.9	65.0327	87.6576	69.5865	59.5875
					1164.79	76.1	65.5201	87.7271	70.0937	60.1166
					1165.28	76.2	65.9757	87.8455	70.5779	60.6312
					1165.76	76.4	66.4077	87.9959	71.0489	61.1373
					1166.24	76.6	66.8211	88.1681	71.5124	61.638
					1166.72	76.8	67.2175	88.3583	71.969	62.1337
					1167.2	77	67.6	88.5596	72.4218	62.6257
					1167.69	77.1	67.9686	88.7718	72.8699	63.1135
					1168.17	77.3	68.3238	88.9939	73.3127	63.5965
					1168.65	77.5	68.6675	89.2221	73.7526	64.0763
					1169.13	77.6	69.0023	89.4517	74.1934	64.5554
					1169.62	77.8	69.3271	89.6831	74.6304	65.0301
					1170.1	77.9	69.6417	89.9156	75.0606	65.4978
					1170.58	78.1	69.9464	90.1483	75.4834	65.9578
					1171.06	78.2	70.2409	90.3815	75.8974	66.4093
					1171.54	78.4	70.5265	90.611	76.3009	66.8503
					1172.03	78.5	70.804	90.834	76.6928	67.2794
					1172.51	78.7	71.0745	91.0456	77.0699	67.6934
					1172.99	78.8	71.3396	91.2383	77.4268	68.0864
					1173.47	78.9	71.5983	91.4178	77.7682	68.4638
					1173.95	79	71.8504	91.5877	78.0969	68.8286
					1174.44	79.2	72.0961	91.7481	78.4134	69.1817
					1174.92	79.3	72.3353	91.9005	78.7197	69.5254
					1175.4	79.4	72.5682	92.0447	79.0153	69.859
					1175.88	79.5	72.7949	92.1804	79.3	70.1823
					1176.37	79.6	73.0149	92.3095	79.5744	70.4956
					1176.85	79.7	73.2272	92.4351	79.8389	70.7989
					1177.33	79.8	73.4335	92.5531	80.0938	71.0932
					1177.81	79.9	73.6354	92.6607	80.3392	71.3797
					1178.29	80	73.8331	92.7574	80.5751	71.6581
					1178.78	80.1	74.0268	92.8426	80.8009	71.9278
					1179.26	80.2	74.2183	92.9137	81.0183	72.1916
					1179.74	80.3	74.4086	92.9694	81.2279	72.4508
					1180.22	80.4	74.6003	93.0052	81.4319	72.7093
					1180.7	80.5	74.7984	93.0138	81.6345	72.9744
					1181.19	80.6	74.9979	93.0025	81.831	73.2381
					1181.67	80.6	75.1962	92.976	82.019	73.4957
					1182.15	80.7	75.3923	92.9355	82.1965	73.7443
					1182.63	80.8	75.5839	92.8838	82.3603	73.9787
					1183.12	80.9	75.7715	92.8214	82.5124	74.2016
					1183.6	80.9	75.9549	92.7486	82.6531	74.4132
					1184.08	81	76.1336	92.6676	82.7849	74.6156
					1184.56	81	76.3071	92.5814	82.9129	74.8148
					1185.04	81.1	76.4746	92.4884	83.0287	75.0002
					1185.53	81.1	76.6351	92.3879	83.1253	75.1632
					1186.01	81.2	76.7886	92.2801	83.2027	75.3036
					1186.49	81.2	76.9353	92.165	83.262	75.4229
					1186.97	81.3	77.0729	92.0429	83.2922	75.5067
					1187.45	81.3	77.2003	91.9142	83.2882	75.5487
					1187.94	81.4	77.314	91.7784	83.2323	75.5262
					1188.42	81.4	77.4086	91.6345	83.0938	75.4006
					1188.9	81.4	77.4897	91.4846	82.9063	75.2137
					1189.38	81.5	77.5607	91.3303	82.6902	74.9907
					1189.86	81.5	77.6231	91.1729	82.4547	74.7426
					1190.35	81.6	77.6793	91.0139	82.2163	74.4898
					1190.83	81.6	77.7291	90.8532	81.9728	74.2294
					1191.31	81.7	77.7725	90.6912	81.726	73.9638
					1191.79	81.7	77.8105	90.5281	81.4799	73.6981
					1192.28	81.8	77.8434	90.3628	81.2349	73.4338
					1192.76	81.8	77.8725	90.1984	81.003	73.1845
					1193.24	81.9	77.8989	90.0372	80.7955	72.9632
					1193.72	81.9	77.9229	89.8799	80.6148	72.7728
					1194.2	82	77.9441	89.7266	80.4593	72.6113
					1194.68	82	77.9654	89.5811	80.352	72.5062
					1195.17	82.1	77.9884	89.4453	80.3047	72.4714
					1195.65	82.1	78.0171	89.3251	80.3502	72.5457
					1196.13	82.2	78.0584	89.2297	80.5437	72.7943
					1196.61	82.2	78.1054	89.1501	80.8303	73.1517
					1197.1	82.3	78.1539	89.0807	81.1769	73.579
					1197.58	82.4	78.2025	89.0197	81.5722	74.0625
					1198.06	82.4	78.2478	88.9633	81.993	74.5752
					1198.54	82.5	78.2906	88.9119	82.4411	75.1187
					1199.02	82.6	78.3307	88.8652	82.9144	75.6905
					1199.51	82.6	78.3676	88.8216	83.4016	76.2772
					1199.99	82.7	78.4011	88.7791	83.8912	76.8648
					1200.47	82.8	78.4293	88.7378	84.3824	77.4534
					1200.95	82.8	78.4504	88.697	84.8714	78.0388
					1201.43	82.9	78.464	88.6564	85.3563	78.6191
					1201.92	83	78.4708	88.6165	85.8397	79.1972
					1202.4	83.1	78.4666	88.5746	86.3046	79.7545
					1202.88	83.2	78.4492	88.5291	86.742	80.2813
					1203.36	83.2	78.4125	88.4764	87.1312	80.7552
					1203.85	83.3	78.346	88.4103	87.4378	81.1396
					1204.33	83.4	78.2606	88.3369	87.6934	81.4688
					1204.81	83.4	78.163	88.2595	87.9166	81.7627
					1205.29	83.5	78.0556	88.1793	88.1127	82.0271
					1205.77	83.6	77.9431	88.0987	88.2933	82.2744
					1206.26	83.6	77.8255	88.0175	88.4574	82.5035
					1206.74	83.7	77.7035	87.9357	88.6053	82.7147
					1207.22	83.8	77.5796	87.8547	88.7442	82.9156
					1207.7	83.8	77.4568	87.7756	88.883	83.1163
					1208.18	83.9	77.3349	87.6984	89.0166	83.3105
					1208.67	83.9	77.2146	87.6232	89.1428	83.4958
					1209.15	84	77.0964	87.5501	89.2616	83.6718
					1209.63	84	76.9803	87.4789	89.3709	83.8364
					1210.11	84.1	76.8692	87.411	89.4745	83.9931
					1210.6	84.1	76.7648	87.3474	89.5746	84.1439
					1211.08	84.1	76.6705	87.29	89.6742	84.2912
					1211.56	84.2	76.5916	87.242	89.7784	84.4389
					1212.04	84.2	76.524	87.2003	89.8829	84.584
					1212.52	84.3	76.4653	87.1631	89.9854	84.7247
					1213.01	84.3	76.4158	87.13	90.0854	84.8608
					1213.49	84.4	76.3753	87.0998	90.1816	84.9916
					1213.97	84.4	76.3424	87.0724	90.2743	85.1171
					1214.45	84.5	76.3168	87.0477	90.3636	85.2374
					1214.93	84.5	76.2948	87.0245	90.4483	85.3514
					1215.42	84.6	76.2697	87.0014	90.5268	85.457
					1215.9	84.6	76.2501	86.9796	90.6008	85.5568
					1216.38	84.6	76.2424	86.9598	90.6717	85.6526
					1216.86	84.7	76.2467	86.9421	90.7396	85.7446
					1217.35	84.7	76.2625	86.9265	90.8049	85.8331
					1217.83	84.8	76.2985	86.9134	90.8683	85.92
					1218.31	84.8	76.3583	86.9031	90.93	86.006
					1218.79	84.8	76.4563	86.8969	90.9916	86.0943
					1219.27	84.9	76.6171	86.897	91.0552	86.1902
					1219.76	84.9	76.8136	86.9006	91.1187	86.2883
					1220.24	84.9	77.0288	86.906	91.1806	86.385
					1220.72	85	77.2555	86.9121	91.2405	86.4792
					1221.2	85	77.4804	86.9176	91.2976	86.5682
					1221.68	85	77.7047	86.9225	91.3519	86.6524
					1222.17	85	77.9268	86.9264	91.4033	86.7314
					1222.65	85.1	78.1431	86.9289	91.4512	86.8046
					1223.13	85.1	78.352	86.9297	91.4952	86.8712
					1223.61	85.1	78.545	86.9277	91.5354	86.9302
					1224.09	85.1	78.7134	86.922	91.5716	86.9805
					1224.58	85.1	78.8554	86.9121	91.6039	87.0217
					1225.06	85.2	78.9718	86.8981	91.6322	87.0541
					1225.54	85.2	79.0451	86.878	91.6561	87.075
					1226.02	85.2	79.0664	86.8507	91.6753	87.0828
					1226.51	85.2	79.0108	86.8136	91.6891	87.0737
					1226.99	85.2	78.8373	86.7622	91.6965	87.0413
					1227.47	85.2	78.5862	86.7005	91.6985	86.992
					1227.95	85.2	78.2818	86.6311	91.6954	86.9294
					1228.43	85.2	77.9312	86.5544	91.6874	86.8547
					1228.92	85.2	77.5492	86.4717	91.6747	86.7698
					1229.4	85.2	77.1373	86.3832	91.6573	86.6754
					1229.88	85.2	76.6977	86.2891	91.6353	86.5719
					1230.36	85.2	76.2432	86.191	91.609	86.4619
					1230.84	85.2	75.7909	86.0911	91.5791	86.3489
					1231.33	85.2	75.3294	85.9872	91.5449	86.23
					1231.81	85.1	74.8527	85.8781	91.5059	86.1031
					1232.29	85.1	74.362	85.7637	91.4619	85.9686
					1232.77	85.1	73.8571	85.644	91.4131	85.8266
					1233.26	85.1	73.3367	85.5178	91.3588	85.6754
					1233.74	85	72.8016	85.3846	91.2989	85.5145
					1234.22	85	72.2448	85.242	91.2322	85.3403
					1234.7	85	71.6531	85.0859	91.1571	85.1465
					1235.18	84.9	71.0461	84.9211	91.0754	84.9409
					1235.66	84.9	70.4362	84.7508	90.9884	84.7285
					1236.15	84.9	69.8316	84.5765	90.8966	84.5118
					1236.63	84.8	69.2456	84.4004	90.8009	84.2955
					1237.11	84.8	68.6755	84.2227	90.7013	84.0788
					1237.59	84.7	68.1237	84.0439	90.5979	83.8622
					1238.08	84.7	67.5888	83.8649	90.4911	83.6461
					1238.56	84.6	67.0628	83.6865	90.3811	83.4287
					1239.04	84.6	66.568	83.51	90.2683	83.216
					1239.52	84.5	66.1228	83.3366	90.1533	83.013
					1240	84.4	65.7304	83.1667	90.0361	82.8208
					1240.49	84.4	65.3902	83.0005	89.9168	82.6389
					1240.97	84.3	65.1323	82.8406	89.7965	82.4764
					1241.45	84.2	64.9714	82.6885	89.6756	82.3375
					1241.93	84.2	64.9531	82.5477	89.5557	82.2357
					1242.41	84.1	65.1534	82.424	89.4392	82.1931
					1242.9	84	65.495	82.3122	89.3238	82.1873
					1243.38	84	65.9316	82.2095	89.2081	82.2047
					1243.86	83.9	66.4464	82.1152	89.0918	82.2406
					1244.34	83.8	67.0063	82.0275	88.9743	82.2857
					1244.83	83.7	67.6138	81.9466	88.8554	82.3402
					1245.31	83.7	68.2651	81.8725	88.7348	82.4029
					1245.79	83.6	68.9447	81.8039	88.6114	82.4686
					1246.27	83.5	69.6371	81.739	88.4837	82.5316
					1246.75	83.4	70.339	81.6792	88.3532	82.5925
					1247.24	83.4	71.0432	81.6257	88.2211	82.6505
					1247.72	83.3	71.7464	81.5783	88.0872	82.7046
					1248.2	83.2	72.4517	81.5375	87.9515	82.7555
					1248.68	83.1	73.1331	81.5035	87.8153	82.7976
					1249.16	83.1	73.7766	81.4763	87.6789	82.8275
					1249.65	83	74.3494	81.4566	87.5445	82.8391
					1250.13	82.9	74.7976	81.4456	87.4162	82.822
					1250.61	82.9	75.1709	81.442	87.2892	82.7846
					1251.09	82.8	75.498	81.4448	87.1608	82.7314
					1251.58	82.7	75.7875	81.4538	87.0297	82.663
					1252.06	82.7	76.0588	81.4684	86.8936	82.5821
					1252.54	82.6	76.3083	81.4885	86.7524	82.4879
					1253.02	82.6	76.5362	81.5137	86.6058	82.38
					1253.5	82.5	76.7514	81.5433	86.4525	82.2603
					1253.99	82.5	76.9637	81.5763	86.2917	82.1314
					1254.47	82.4	77.1703	81.6133	86.1226	81.9903
					1254.95	82.4	77.3718	81.6551	85.9443	81.8348
					1255.43	82.3	77.5679	81.7013	85.7562	81.6643
					1255.91	82.3	77.7544	81.7519	85.5584	81.4778
					1256.4	82.2	77.9435	81.8075	85.3487	81.2743
					1256.88	82.2	78.141	81.8681	85.1259	81.0533
					1257.36	82.1	78.3618	81.935	84.8874	80.8128
					1257.84	82.1	78.6318	82.0105	84.629	80.5498
					1258.33	82	78.924	82.0916	84.3541	80.2666
					1258.81	82	79.2221	82.1766	84.0648	79.9648
					1259.29	81.9	79.5199	82.2644	83.7612	79.6441
					1259.77	81.9	79.8053	82.3535	83.4437	79.3047
					1260.25	81.8	80.0792	82.444	83.1131	78.9474
					1260.73	81.8	80.3399	82.5353	82.7695	78.5724
					1261.22	81.7	80.582	82.6268	82.4151	78.1819
					1261.7	81.7	80.8005	82.718	82.0536	77.7797
					1262.18	81.6	80.9929	82.808	81.6804	77.361
					1262.66	81.5	81.156	82.896	81.2923	76.922
					1263.15	81.5	81.2882	82.9816	80.8892	76.4627
					1263.63	81.4	81.3903	83.0646	80.4712	75.9833
					1264.11	81.3	81.4522	83.1435	80.0344	75.4788
					1264.59	81.3	81.4681	83.2172	79.5769	74.947
					1265.07	81.2	81.4251	83.2836	79.0919	74.3793
					1265.56	81.2	81.3016	83.3393	78.5673	73.7613
					1266.04	81.2	81.1172	83.3871	78.0165	73.1085
					1266.52	81.2	80.8838	83.4286	77.4478	72.4309
					1267	81.1	80.6032	83.464	76.8639	71.7318
					1267.48	81.1	80.2793	83.4938	76.2696	71.0172
					1267.97	81.1	79.9165	83.5184	75.6672	70.2892
					1268.45	81.1	79.5166	83.5378	75.0581	69.5496
					1268.93	81	79.0918	83.5534	74.4487	68.8053
					1269.41	81	78.6623	83.5678	73.8473	68.0656
					1269.9	81	78.2058	83.578	73.2481	67.3248
					1270.38	80.9	77.7067	83.5818	72.6475	66.5801
					1270.86	80.9	77.1655	83.5792	72.0469	65.8329
					1271.34	80.9	76.5837	83.5701	71.4475	65.0845
					1271.82	80.8	75.9418	83.5521	70.8459	64.3328
					1272.31	80.8	75.2319	83.524	70.2416	63.5781
					1272.79	80.7	74.4197	83.4814	69.6272	62.8141
					1273.27	80.6	73.4451	83.417	68.9886	62.0288
					1273.75	80.5	72.377	83.339	68.3447	61.2396
					1274.23	80.4	71.2572	83.2523	67.7076	60.4579
					1274.72	80.3	70.1057	83.1592	67.0842	59.691
					1275.2	80.2	68.9572	83.0633	66.486	58.9506
					1275.68	80.1	67.8081	82.9647	65.9115	58.2356
					1276.16	80	66.6633	82.8639	65.3625	57.549
					1276.64	79.9	65.5309	82.7626	64.8396	56.8913
					1277.13	79.8	64.4113	82.6622	64.3382	56.2587
					1277.61	79.7	63.3323	82.5639	63.8744	55.6682
					1278.09	79.7	62.3198	82.4695	63.4616	55.1346
					1278.57	79.6	61.3797	82.3794	63.1026	54.6617
					1279.06	79.6	60.5098	82.2937	62.7969	54.2501
					1279.54	79.6	59.7604	82.216	62.5673	53.924
					1280.02	79.5	59.1572	82.1484	62.4254	53.6963
					1280.5	79.5	58.7721	82.0958	62.4051	53.6026
					1280.98	79.5	58.7245	82.0663	62.5631	53.7021
					1281.47	79.5	58.8969	82.0527	62.8426	53.9363
					1281.95	79.5	59.2192	82.0507	63.2092	54.2697
					1282.43	79.6	59.6682	82.0594	63.6523	54.6919
					1282.91	79.6	60.1965	82.0764	64.1515	55.1825
					1283.39	79.6	60.8064	82.1015	64.7031	55.736
					1283.88	79.7	61.4935	82.1346	65.3034	56.3477
					1284.36	79.8	62.2311	82.1734	65.933	56.9949
					1284.84	79.8	62.9883	82.2142	66.5654	57.6457
					1285.32	79.9	63.7731	82.2603	67.2184	58.3251
					1285.81	80	64.5842	82.3139	67.9018	59.0479
					1286.29	80.1	65.4183	82.3749	68.6129	59.8112
					1286.77	80.2	66.2802	82.4437	69.3512	60.6133
					1287.25	80.3	67.1441	82.5217	70.1208	61.4659
					1287.73	80.4	67.9956	82.6095	70.9209	62.3711
					1288.22	80.5	68.8067	82.7104	71.7656	63.3548
					1288.7	80.7	69.5325	82.83	72.6809	64.4636
					1289.18	80.8	70.2101	82.9617	73.6295	65.6349
					1289.66	81	70.8608	83.1016	74.5881	66.8308
					1290.14	81.1	71.4883	83.2477	75.5411	68.0295
					1290.63	81.3	72.1036	83.3968	76.4622	69.1947
					1291.11	81.4	72.7054	83.549	77.3589	70.3354
					1291.59	81.6	73.2925	83.7039	78.2281	71.4476
					1292.07	81.7	73.875	83.8604	79.0757	72.5346
					1292.56	81.8	74.4681	84.0181	79.9233	73.6157
					1293.04	81.8	75.0552	84.1748	80.7214	74.638
					1293.52	81.9	75.6254	84.3283	81.4297	75.5582
					1294	81.9	76.1766	84.478	82.0426	76.371
					1294.48	81.9	76.7053	84.6239	82.5633	77.0812
					1294.97	81.9	77.2048	84.7618	82.9259	77.6153
					1295.45	81.8	77.6717	84.8894	83.0989	77.9384
					1295.93	81.8	78.0924	85.0007	82.9818	77.9392
					1296.41	81.6	78.4443	85.0856	82.4043	77.428
					1296.89	81.5	78.7502	85.1537	81.5432	76.5972
					1297.38	81.3	79.0236	85.2107	80.5046	75.5618
					1297.86	81.1	79.2693	85.2582	79.3296	74.3633
					1298.34	80.9	79.4967	85.3	78.0969	73.0863
					1298.82	80.7	79.7054	85.3357	76.7995	71.7223
					1299.31	80.5	79.8964	85.3655	75.4465	70.2794
					1299.79	80.4	80.0746	85.3914	74.0693	68.7941
					1300.27	80.2	80.2452	85.4154	72.6951	67.3013
					1300.75	80.1	80.4083	85.4371	71.3461	65.8191
					1301.23	79.9	80.5651	85.4567	70.0504	64.3748
					1301.71	79.8	80.7166	85.4742	68.817	62.9789
					1302.2	79.7	80.8621	85.489	67.6386	61.6242
					1302.68	79.6	81.0079	85.5035	66.5911	60.3941
					1303.16	79.6	81.1578	85.5189	65.7145	59.3355
					1303.64	79.5	81.3196	85.5377	65.1095	58.5605
					1304.13	79.5	81.506	85.5646	64.9434	58.2536
					1304.61	79.5	81.7059	85.5952	65.0568	58.2477
					1305.09	79.5	81.9127	85.627	65.3554	58.4429
					1305.57	79.5	82.1249	85.6592	65.8107	58.8097
					1306.05	79.6	82.339	85.6897	66.3616	59.2843
					1306.54	79.7	82.555	85.7192	67.0113	59.8685
					1307.02	79.8	82.7728	85.7477	67.7553	60.5572
					1307.5	79.9	82.9893	85.7746	68.5557	61.3075
					1307.98	80	83.1996	85.7999	69.3654	62.0652
					1308.46	80.1	83.4082	85.8229	70.207	62.862
					1308.95	80.3	83.6179	85.8424	71.0886	63.7114
					1309.43	80.5	83.8289	85.8585	72.0076	64.6114
					1309.91	80.7	84.0418	85.8717	72.9718	65.5692
					1310.39	80.9	84.2583	85.8795	73.9593	66.5702
					1310.88	81.1	84.4789	85.8811	74.9568	67.6046
					1311.36	81.3	84.7071	85.8729	75.9465	68.6669
					1311.84	81.6	84.9491	85.8492	76.8999	69.7504
					1312.32	81.8	85.1979	85.8163	77.8357	70.851
					1312.8	82.1	85.4495	85.7777	78.7639	71.9647
					1313.29	82.4	85.7019	85.7352	79.6832	73.0852
					1313.77	82.6	85.9518	85.6917	80.5962	74.2054
					1314.25	82.9	86.1996	85.6466	81.5016	75.3247
					1314.73	83.1	86.4447	85.6004	82.397	76.4397
					1315.21	83.4	86.6861	85.5537	83.2888	77.5526
					1315.7	83.6	86.9236	85.5065	84.1898	78.6715
					1316.18	83.8	87.1548	85.4608	85.0794	79.7752
					1316.66	84	87.3776	85.4188	85.9428	80.8473
					1317.14	84.1	87.5914	85.3808	86.7762	81.8839
					1317.62	84.3	87.7965	85.3463	87.5765	82.8832
					1318.11	84.4	87.9883	85.3196	88.3277	83.8227
					1318.59	84.6	88.1647	85.3026	89.0213	84.6914
					1319.07	84.7	88.3194	85.3014	89.6311	85.4554
					1319.55	84.8	88.442	85.3258	90.1142	86.0595
					1320.04	84.8	88.5426	85.3658	90.5121	86.5585
					1320.52	84.9	88.6266	85.4155	90.8494	86.9845
					1321	84.9	88.6975	85.4725	91.1337	87.348
					1321.48	84.9	88.7625	85.5323	91.3816	87.671
					1321.96	84.9	88.8161	85.5957	91.5919	87.9506
					1322.45	84.9	88.8569	85.6622	91.766	88.1878
					1322.93	84.9	88.8792	85.7303	91.913	88.3924
					1323.41	84.9	88.8706	85.7988	92.0439	88.5747
					1323.89	84.9	88.8496	85.8663	92.1551	88.7343
					1324.38	84.9	88.8306	85.931	92.2464	88.8743
					1324.86	84.9	88.8132	85.9925	92.3186	88.9952
					1325.34	84.9	88.7939	86.0514	92.3696	89.0934
					1325.82	84.9	88.7971	86.1032	92.4077	89.1846
					1326.3	84.9	88.8331	86.1454	92.4375	89.2768
					1326.79	84.8	88.941	86.1717	92.4677	89.3898
					1327.27	84.8	89.1885	86.1715	92.5125	89.5572
					1327.75	84.8	89.4999	86.1553	92.5598	89.7453
					1328.23	84.7	89.83	86.1296	92.603	89.9346
					1328.71	84.7	90.1549	86.0966	92.6405	90.1168
					1329.2	84.6	90.4314	86.0608	92.6684	90.2758
					1329.68	84.6	90.6732	86.0217	92.6876	90.4165
					1330.16	84.5	90.8781	85.9798	92.6984	90.5387
					1330.64	84.5	91.0508	85.9367	92.6985	90.6413
					1331.12	84.4	91.2156	85.8944	92.6847	90.7279
					1331.61	84.4	91.3115	85.8536	92.6598	90.7844
					1332.09	84.3	91.2876	85.8154	92.6256	90.7985
					1332.57	84.2	91.139	85.7804	92.5828	90.7693
					1333.05	84.1	90.874	85.7478	92.5327	90.7006
					1333.54	84.1	90.4015	85.7216	92.4747	90.5664
					1334.02	84	89.6792	85.7041	92.4088	90.3546
					1334.5	83.9	88.5688	85.7003	92.3352	90.0264
					1334.98	83.8	86.8351	85.7191	92.2537	89.5148
					1335.46	83.7	84.7265	85.752	92.165	88.8899
					1335.95	83.6	82.3927	85.7938	92.0698	88.1937
					1336.43	83.5	79.895	85.8428	91.9686	87.4438
					1336.91	83.4	77.3489	85.8957	91.8621	86.6735
					1337.39	83.3	74.7407	85.9526	91.7502	85.8783
					1337.87	83.2	72.0828	86.0131	91.6333	85.0618
					1338.36	83.1	69.4119	86.0753	91.5109	84.2338
					1338.84	83	66.7498	86.1368	91.3826	83.3988
					1339.32	82.8	64.1526	86.1984	91.25	82.576
					1339.8	82.7	61.679	86.2602	91.1146	81.7849
					1340.29	82.6	59.3428	86.322	90.9766	81.0299
					1340.77	82.5	57.1322	86.3841	90.8361	80.3081
					1341.25	82.3	55.182	86.445	90.6953	79.6625
					1341.73	82.2	53.5608	86.5038	90.5551	79.1159
					1342.21	82.1	52.4556	86.5588	90.4189	78.7292
					1342.69	81.9	52.1787	86.6075	90.2919	78.6045
					1343.18	81.8	52.4224	86.6518	90.1688	78.6422
					1343.66	81.7	53.0042	86.6928	90.0465	78.7827
					1344.14	81.5	53.8617	86.7307	89.9239	79.0054
					1344.62	81.4	54.8678	86.7658	89.7988	79.2685
					1345.11	81.2	56.034	86.7981	89.6714	79.5755
					1345.59	81.1	57.3499	86.8275	89.5413	79.9227
					1346.07	80.9	58.7541	86.8546	89.4075	80.2902
					1346.55	80.8	60.1815	86.8808	89.2685	80.6572
					1347.03	80.6	61.6327	86.9043	89.1246	81.023
					1347.52	80.5	63.0893	86.9242	88.9756	81.381
					1348	80.3	64.5429	86.9402	88.8215	81.7283
					1348.48	80.1	66.0092	86.9522	88.6625	82.0698
					1348.96	80	67.398	86.9592	88.4972	82.3759
					1349.44	79.8	68.6613	86.9605	88.3249	82.6307
					1349.93	79.7	69.6883	86.9545	88.1445	82.7977
					1350.41	79.5	70.2944	86.938	87.9536	82.8158
					1350.89	79.4	70.6524	86.9142	87.7541	82.7425
					1351.37	79.2	70.8637	86.8848	87.5469	82.611
					1351.86	79.1	70.9585	86.8507	87.3323	82.4315
					1352.34	78.9	71.0034	86.8132	87.1108	82.2258
					1352.82	78.8	70.991	86.7721	86.8823	81.9915
					1353.3	78.6	70.9242	86.7275	86.6467	81.7292
					1353.78	78.5	70.8395	86.68	86.4043	81.451
					1354.27	78.3	70.7807	86.6301	86.1556	81.1713
					1354.75	78.1	70.7293	86.5781	85.9	80.8839
					1355.23	78	70.6812	86.5245	85.6374	80.5877
					1355.71	77.8	70.637	86.4694	85.3677	80.2829
					1356.19	77.7	70.5856	86.4127	85.0905	79.9655
					1356.68	77.5	70.5585	86.3557	84.806	79.6464
					1357.16	77.3	70.5725	86.299	84.5142	79.3313
					1357.64	77.2	70.6606	86.2446	84.215	79.0319
					1358.12	77	70.8791	86.1952	83.9086	78.7678
					1358.61	76.8	71.1757	86.148	83.5948	78.5207
					1359.09	76.6	71.5198	86.1015	83.2732	78.2795
					1359.57	76.5	71.9027	86.0548	82.9439	78.0413
					1360.05	76.3	72.3049	86.0067	82.6072	77.799
					1360.53	76.1	72.7278	85.9576	82.2623	77.5529
					1361.02	75.9	73.1706	85.9075	81.9091	77.3026
					1361.5	75.8	73.621	85.8564	81.5466	77.0432
					1361.98	75.6	74.0634	85.8044	81.1735	76.7687
					1362.46	75.4	74.5069	85.7506	80.7914	76.4826
					1362.94	75.2	74.9552	85.6939	80.4015	76.1865
					1363.43	75.1	75.4084	85.6343	80.0038	75.8804
					1363.91	74.9	75.8694	85.5721	79.5978	75.565
					1364.39	74.7	76.3326	85.5053	79.1856	75.2388
					1364.87	74.5	76.7948	85.4328	78.7679	74.9007
					1365.36	74.3	77.2523	85.3516	78.3481	74.5502
					1365.84	74.1	77.6991	85.2561	77.9319	74.187
					1366.32	73.9	78.139	85.1523	77.5127	73.8099
					1366.8	73.8	78.5738	85.0437	77.0861	73.4185
					1367.28	73.6	79.003	84.9318	76.65	73.0113
					1367.77	73.3	79.4269	84.8192	76.2004	72.5862
					1368.25	73.1	79.8453	84.7059	75.7384	72.1446
					1368.73	72.9	80.2577	84.5921	75.2637	71.6863
					1369.21	72.7	80.6656	84.4788	74.7769	71.2133
					1369.69	72.5	81.0723	84.3667	74.2802	70.7305
					1370.18	72.3	81.4725	84.2569	73.7678	70.23
					1370.66	72	81.8621	84.1509	73.2345	69.7054
					1371.14	71.8	82.2404	84.0491	72.68	69.1563
					1371.62	71.5	82.6067	83.9513	72.1047	68.5828
					1372.1	71.3	82.9565	83.8605	71.5001	67.9756
					1372.59	71	83.2873	83.7783	70.862	67.3301
					1373.07	70.8	83.5918	83.7091	70.1772	66.6312
					1373.55	70.5	83.8577	83.6598	69.4231	65.853
					1374.03	70.2	84.0971	83.6237	68.6234	65.0217
					1374.52	69.9	84.3173	83.5968	67.7925	64.1536
					1375	69.7	84.5206	83.5778	66.9355	63.2545
					1375.48	69.4	84.712	83.5642	66.0621	62.3361
					1375.96	69.1	84.8913	83.556	65.173	61.3982
					1376.44	68.8	85.0588	83.5531	64.2698	60.4428
					1376.93	68.5	85.2172	83.5536	63.3591	59.476
					1377.41	68.1	85.3695	83.5555	62.4486	58.5048
					1377.89	67.8	85.515	83.5599	61.5362	57.5299
					1378.37	67.5	85.6544	83.5671	60.6219	56.554
					1378.85	67.2	85.788	83.5772	59.7071	55.579
					1379.34	66.8	85.9153	83.5902	58.792	54.6047
					1379.82	66.5	86.0393	83.6054	57.8806	53.6403
					1380.3	66.1	86.1618	83.6224	56.9761	52.6915
					1380.78	65.8	86.2865	83.6407	56.082	51.7698
					1381.27	65.4	86.4191	83.6595	55.2037	50.8934
					1381.75	65.1	86.5545	83.679	54.3395	50.0487
					1382.23	64.8	86.6897	83.6993	53.4888	49.2284
					1382.71	64.4	86.8239	83.72	52.6533	48.4319
					1383.19	64.1	86.9552	83.7408	51.8344	47.6558
					1383.67	63.8	87.0839	83.7619	51.0321	46.9006
					1384.16	63.5	87.2102	83.7832	50.2476	46.1674
					1384.64	63.2	87.333	83.8051	49.4791	45.4516
					1385.12	62.9	87.4511	83.8287	48.7223	44.7459
					1385.6	62.6	87.5653	83.8521	47.9858	44.0598
					1386.09	62.3	87.6758	83.8739	47.2762	43.4005
					1386.57	62	87.7829	83.894	46.5949	42.7693
					1387.05	61.8	87.8871	83.9123	45.9426	42.1682
					1387.53	61.5	87.9876	83.9267	45.3281	41.6036
					1388.01	61.3	88.0841	83.9364	44.7556	41.0788
					1388.5	61.1	88.1757	83.9381	44.2385	40.6055
					1388.98	60.9	88.2613	83.9267	43.7988	40.2024
					1389.46	60.7	88.3422	83.9075	43.4149	39.8514
					1389.94	60.5	88.4194	83.8839	43.074	39.5418
					1390.42	60.3	88.4935	83.8572	42.7716	39.2697
					1390.91	60.2	88.5652	83.8298	42.4989	39.0269
					1391.39	60	88.6344	83.8016	42.2568	38.8145
					1391.87	59.9	88.7011	83.7727	42.0445	38.6318
					1392.35	59.7	88.7652	83.7441	41.8579	38.4755
					1392.84	59.6	88.8261	83.7165	41.6928	38.343
					1393.32	59.4	88.8852	83.6909	41.5489	38.2321
					1393.8	59.3	88.9435	83.668	41.4246	38.1399
					1394.28	59.2	89.0011	83.6483	41.3194	38.0656
					1394.76	59.1	89.0578	83.6313	41.2345	38.0102
					1395.25	59	89.1156	83.6195	41.1632	37.9657
					1395.73	58.9	89.1753	83.6143	41.1019	37.9279
					1396.21	58.9	89.2397	83.6189	41.0423	37.886
					1396.69	58.8	89.3137	83.6388	40.9703	37.8224
					1397.17	58.8	89.3923	83.6686	40.8992	37.754
					1397.66	58.8	89.4722	83.7054	40.8369	37.6907
					1398.14	58.7	89.5523	83.7481	40.7866	37.6368
					1398.62	58.7	89.6298	83.7948	40.7555	37.6009
					1399.1	58.7	89.7054	83.8455	40.7402	37.5793
					1399.59	58.8	89.779	83.9	40.74	37.5717
					1400.07	58.8	89.8504	83.9569	40.7534	37.5768
					1400.55	58.8	89.92	84.0143	40.7755	37.5901
					1401.03	58.8	89.9854	84.0734	40.8158	37.6218
					1401.51	58.9	90.0446	84.1346	40.8824	37.6805
					1402	58.9	90.0972	84.1977	40.9751	37.7661
					1402.48	59	90.1437	84.263	41.0915	37.8757
					1402.96	59	90.18	84.33	41.2469	38.0264
					1403.44	59.1	90.2039	84.3985	41.4478	38.2252
					1403.92	59.1	90.2094	84.4683	41.7178	38.4978
					1404.41	59.2	90.1857	84.5396	42.0979	38.888
					1404.89	59.2	90.144	84.6118	42.5429	39.3461
					1405.37	59.3	90.0909	84.6844	43.0255	39.8421
					1405.85	59.4	90.0289	84.7573	43.5331	40.3624
					1406.34	59.4	89.9631	84.8301	44.0429	40.8826
					1406.82	59.5	89.893	84.9024	44.5586	41.4065
					1407.3	59.5	89.819	84.9739	45.0779	41.9317
					1407.78	59.6	89.7432	85.044	45.5968	42.4537
					1408.26	59.6	89.6669	85.1119	46.117	42.9737
					1408.74	59.7	89.5919	85.178	46.6191	43.4727
					1409.23	59.7	89.5201	85.2426	47.0855	43.9336
					1409.71	59.8	89.4522	85.3053	47.5129	44.3536
					1410.19	59.8	89.3876	85.3657	47.904	44.7357
					1410.67	59.9	89.3314	85.4244	48.2238	45.0458
					1411.16	59.9	89.2864	85.4814	48.4554	45.2675
					1411.64	59.9	89.2592	85.5376	48.5482	45.3515
					1412.12	60	89.2615	85.5946	48.4176	45.2148
					1412.6	60	89.282	85.6501	48.1492	44.9412
					1413.08	60.1	89.3144	85.7022	47.7944	44.5803
					1413.57	60.1	89.3566	85.75	47.3719	44.1499
					1414.05	60.2	89.4044	85.792	46.9186	43.686
					1414.53	60.2	89.4579	85.8282	46.4311	43.1848
					1415.01	60.2	89.5167	85.8582	45.9128	42.6495
					1415.49	60.3	89.578	85.8817	45.3796	42.0956
					1415.98	60.3	89.6384	85.899	44.8462	41.5386
					1416.46	60.3	89.6996	85.9082	44.3191	40.984
					1416.94	60.4	89.7622	85.9077	43.8087	40.4417
					1417.42	60.4	89.826	85.8972	43.3183	39.9153
					1417.9	60.4	89.8915	85.8765	42.8438	39.4008
					1418.39	60.5	89.9574	85.8431	42.4176	38.9309
					1418.87	60.5	90.0228	85.7954	42.0568	38.5232
					1419.35	60.6	90.087	85.7297	41.8035	38.2208
					1419.83	60.7	90.1487	85.6397	41.728	38.0949
					1420.32	60.8	90.2082	85.5314	41.7632	38.0793
					1420.8	60.9	90.2656	85.4083	41.8693	38.1344
					1421.28	61	90.3204	85.2714	42.034	38.2482
					1421.76	61.1	90.3722	85.1223	42.2312	38.3949
					1422.24	61.2	90.421	84.9618	42.4627	38.576
					1422.73	61.3	90.4664	84.7901	42.7265	38.7895
					1423.21	61.5	90.5088	84.6095	43.0072	39.0197
					1423.69	61.6	90.5491	84.4236	43.2863	39.2475
					1424.17	61.7	90.5854	84.2293	43.5714	39.4818
					1424.65	61.9	90.616	84.0244	43.8646	39.7255
					1425.14	62.1	90.6406	83.8092	44.1649	39.9777
					1425.62	62.2	90.6589	83.5838	44.4756	40.2417
					1426.1	62.4	90.6691	83.3461	44.7855	40.5078
					1426.58	62.5	90.6699	83.0957	45.0882	40.7704
					1427.07	62.7	90.6585	82.8288	45.3729	41.0214
					1427.55	62.8	90.6296	82.5388	45.622	41.2473
					1428.03	63	90.5882	82.2335	45.8497	41.4581
					1428.51	63.1	90.5371	81.9181	46.0637	41.6594
					1428.99	63.2	90.4773	81.5949	46.2647	41.8508
					1429.48	63.4	90.4109	81.2678	46.4553	42.0336
					1429.96	63.5	90.3374	80.9369	46.6368	42.2088
					1430.44	63.6	90.2568	80.6029	46.8091	42.3764
					1430.92	63.7	90.1697	80.2672	46.9789	42.542
					1431.4	63.8	90.0765	79.9307	47.1576	42.7157
					1431.89	63.9	89.9778	79.5959	47.331	42.8838
					1432.37	64	89.8746	79.2654	47.4889	43.0363
					1432.85	64.1	89.7669	78.9401	47.6305	43.1721
					1433.33	64.1	89.6543	78.62	47.7553	43.2911
					1433.82	64.2	89.5392	78.3103	47.8516	43.3811
					1434.3	64.3	89.4227	78.0136	47.9143	43.4363
					1434.78	64.3	89.3082	77.7369	47.9233	43.4364
					1435.26	64.4	89.2015	77.4916	47.8443	43.3462
					1435.74	64.4	89.0965	77.2672	47.7144	43.2031
					1436.23	64.5	88.9895	77.0576	47.5561	43.0297
					1436.71	64.6	88.8788	76.8611	47.3789	42.8351
					1437.19	64.6	88.7613	76.6737	47.2008	42.6371
					1437.67	64.7	88.6378	76.4959	47.0195	42.4337
					1438.15	64.8	88.5083	76.3276	46.8373	42.2271
					1438.64	64.9	88.3726	76.1665	46.6591	42.0229
					1439.12	65	88.2319	76.0097	46.4872	41.8247
					1439.6	65.1	88.0827	75.8589	46.3322	41.6414
					1440.08	65.2	87.922	75.7145	46.2046	41.4821
					1440.57	65.3	87.7495	75.5767	46.1068	41.3494
					1441.05	65.4	87.5659	75.4462	46.0373	41.2418
					1441.53	65.5	87.3654	75.3214	46.0186	41.1802
					1442.01	65.6	87.1454	75.2018	46.0622	41.1754
					1442.49	65.8	86.8972	75.0858	46.1997	41.2561
					1442.98	65.9	86.6065	74.9714	46.484	41.4703
					1443.46	66.1	86.2884	74.8606	46.8629	41.7705
					1443.94	66.2	85.9522	74.7544	47.3055	42.1285
					1444.42	66.4	85.6019	74.6533	47.8015	42.5349
					1444.9	66.6	85.2455	74.5583	48.3297	42.9712
					1445.39	66.7	84.8808	74.4689	48.8913	43.4378
					1445.87	66.9	84.5083	74.385	49.4843	43.9325
					1446.35	67.1	84.1285	74.3065	50.0971	44.4442
					1446.83	67.3	83.7396	74.2331	50.7163	44.9596
					1447.32	67.6	83.3491	74.1656	51.3449	45.4838
					1447.8	67.8	82.9638	74.1048	51.9821	46.0174
					1448.28	68	82.5844	74.0506	52.6262	46.5593
					1448.76	68.3	82.2095	74.0027	53.2793	47.1112
					1449.24	68.5	81.8522	73.9628	53.9297	47.6654
					1449.72	68.7	81.5187	73.9315	54.5706	48.2171
					1450.21	69	81.2285	73.9114	55.1886	48.7594
					1450.69	69.2	81.0148	73.907	55.7623	49.2809
					1451.17	69.5	80.8429	73.9132	56.3098	49.7899
					1451.65	69.7	80.692	73.9271	56.8417	50.2911
					1452.14	69.9	80.5532	73.9472	57.3599	50.7844
					1452.62	70.2	80.4086	73.9714	57.8702	51.271
					1453.1	70.4	80.263	73.9996	58.3719	51.7512
					1453.58	70.7	80.1156	74.0315	58.8646	52.2245
					1454.06	70.9	79.9655	74.066	59.3529	52.6941
					1454.55	71.1	79.8173	74.1023	59.8436	53.166
					1455.03	71.3	79.6536	74.1396	60.33	53.6318
					1455.51	71.5	79.459	74.1768	60.8076	54.0855
					1455.99	71.8	79.232	74.2135	61.2758	54.526
					1456.47	72	78.976	74.2497	61.7328	54.9527
					1456.96	72.2	78.661	74.2831	62.1767	55.359
					1457.44	72.4	78.2729	74.3123	62.6068	55.7418
					1457.92	72.6	77.7672	74.3343	63.0183	56.09
					1458.4	72.8	77.0678	74.3439	63.4041	56.3852
					1458.88	73	76.2547	74.3457	63.7714	56.6469
					1459.37	73.1	75.376	74.3423	64.1249	56.8865
					1459.85	73.3	74.4508	74.3346	64.466	57.1082
					1460.33	73.5	73.5149	74.3239	64.7979	57.3205
					1460.81	73.7	72.5655	74.3103	65.1204	57.5226
					1461.3	73.9	71.6072	74.2938	65.4339	57.7157
					1461.78	74	70.6544	74.2756	65.74	57.9034
					1462.26	74.2	69.719	74.2576	66.0404	58.0896
					1462.74	74.4	68.8123	74.2383	66.3351	58.2751
[truncated: 5,254 more rows]

## Sheet: Fig. 3
Fig.3a,b
Relative MFI of heart (Fold Change)
	Blank			Sham+TP-10@CaP+inhal			Sham+TP-10@CaP-ctp+inhal			TAC+TP-10@CaP+inhal			TAC+TP-10@CaP-CTP+inhal			TAC+TP-10@CaP-CTP+I.V.
0.5h	0.99674	0.98778	1.02379	1.44945	1.44074	1.48389	1.57334	1.59149	1.54369	1.62272	1.73605	1.3841	2.52514	2.87453	2.9072	1.58235	1.18294	1.58291
1h	0.99639	0.98682	1.00411	2.29301	1.74977	1.53738	1.94169	2.04352	1.909	2.43212	2.39096	1.68492	4.71459	6.24465	5.43859	2.29306	2.24842	2.04888
3h	0.99728	1.07865	1.04278	1.55013	1.58158	1.59259	1.85687	1.66973	1.91284	1.98749	1.88456	1.6328	4.10968	3.36825	3.53871	3.17633	2.92794	4.1976
6h	1.07264	0.99628	0.93713	1.41939	1.38843	1.48086	1.38297	1.68924	1.65624	1.72283	1.52894	1.59939	3.06782	3.38189	2.71358	2.58675	2.60701	2.83684
24h	1.02784	0.98563	0.99563	1.31677	1.28852	1.12703	1.47332	1.19061	1.41569	1.28335	1.48908	1.18302	1.48849	1.46814	1.59962	1.19883	1.21504	1.30138
Relative MFI of lung (Fold Change)
	Blank			Sham+TP-10@CaP+inhal			Sham+TP-10@CaP-ctp+inhal			TAC+TP-10@CaP+inhal			TAC+TP-10@CaP-CTP+inhal			TAC+TP-10@CaP-CTP+I.V.
0.5h	0.99278	1.02784	1.01874	32.3318	29.3487	30.2348	32.8757	28.2225	31.5722	30.6992	39.0084	29.0599	31.4786	28.8928	34.2897	5.09179	6.18974	6.21084
1h	0.99773	1.0389	0.98672	20.1844	17.2015	18.676	20.1404	17.4123	22.7078	20.6758	20.0237	20.5939	25.9558	23.0766	19.6928	7.66837	7.8358	6.74025
3h	1.01729	1.07847	1.02824	16.5089	14.2147	15.3317	13.9986	17.2616	15.7888	14.9106	14.0223	16.0593	19.041	17.153	16.2325	8.12896	7.28075	8.38968
6h	0.99867	1.02737	1.02724	9.28832	9.46762	9.62713	11.981	10.4358	9.38957	9.23895	8.28935	10.284	12.1638	11.515	10.5369	7.29037	8.97835	7.87824
24h	0.99517	1.02894	1.01738	4.90261	3.33358	2.89118	4.19849	3.21987	3.86349	5.47836	3.81268	3.98304	2.43369	2.55195	3.54079	1.02376	1.17847	1.08927
Fig.3d,e
Relative MFI of heart(Fold Change)
Blank	Sham+TP-10@CaP+inhal	Sham+TP-10@CaP-ctp+inhal	TAC+TP-10@CaP+inhal	TAC+TP-10@CaP-CTP+inhal	TAC+TP-10@CaP-CTP+I.V.
0.996391	2.29301	1.94169	2.43212	4.71459	3.17633
0.986817	1.74977	2.04352	2.39096	6.24465	2.92794
1.00411	1.53738	1.909	1.68492	6.26009	4.1976
0.991317	1.63352	2.16335	1.91646	5.43859	3.0906
1.02136				3.99532
Fig.3f,h
Relative MFI (Fold Change)
Blank	Sham+TP-10@CaP+inhal	Sham+TP-10@CaP-ctp+inhal	TAC+TP-10@CaP+inhal	TAC+TP-10@CaP-CTP+inhal	TAC+TP-10@CaP-CTP+I.V.
0.438193	0.67883	0.76156	1.50122	7.18978	3.15572
0.383968	1.08273	1.15085	1.13139	6.91484	3.09732
0.408724	0.9635	1.08759	0.84428	7.83212	4.86131
0.419594	1.17762	1.17518	1.17275	6.24574	2.16545
Fig.3g,i
Relative MFI (Fold Change)
Blank	Sham+TP-10@CaP+inhal	Sham+TP-10@CaP-ctp+inhal	TAC+TP-10@CaP+inhal	TAC+TP-10@CaP-CTP+inhal	TAC+TP-10@CaP-CTP+I.V.
0.419845	0.89597	0.7651	1.23826	3.60403	1.82215
0.439105	1.28859	1.24832	0.7651	2.68792	1.4396
0.453892	0.66443	0.98658	0.58389	2.3255	1.68121
0.424226	1.02685	1.32886	1.41946	3.7349	2.02349

## Sheet: Fig. 4
Fig. 4a					Fig. 4c													Fig. 4m-o					Fig. 4k.l
PBS+TP10@CaP	PBS+TP10@CaP-CTP	PE+TP10@CaP	PE+TP10@CaP-CTP		cAMP						cGMP							Relative mRNA levels of ANP (Fold Change)					Cell Surface Areas (μm2)
0.02068	0.02022	0.02793	0.06366		Blank	PE	PE+CaP-CTP	PE+TP10@CaP	PE+TP10@CaP-CTP		Blank	PE	PE+CaP-CTP	PE+TP10@CaP	PE+TP10@CaP-CTP			PBS	PE	PE+TP10@CaP-CTP	PE+TP10@CaP-CTP+CC		PBS	PE	PE+TP10@CaP-CTP	PE+TP10@CaP-CTP+CC
0.02213	0.017	0.0232	0.06713		0.22047	0.12312	0.11706	0.1357	0.22441		0.03282	0.0168	0.01771	0.01981	0.02771			1.14103	3.12738	1.86385	2.72246		2246.15	3725.48	3251.36	5279.39
0.0254	0.02243	0.02219	0.07622		0.20414	0.1138	0.14903	0.17258	0.15785		0.03126	0.02233	0.01687	0.02217	0.02828			0.918338	4.1744	1.67973	2.45354		2601.9	4315.52	2474.54	4702.51
					0.25962	0.14473	0.11704	0.1214	0.21402		0.0285	0.02083	0.02288	0.02418	0.03759			0.827624	3.05354	2.57024	2.83837		1980.25	3284.45	4551.17	1660.7
					0.18502	0.1018	0.15707	0.1646	0.17524		0.0424	0.01602	0.02134	0.02749	0.03506			0.928552	2.73739	2.70547	3.39878		2194.79	6040.74	4368.16	3112.54
					0.21558	0.13803	0.13914	0.2173	0.20342		0.03479	0.02494	0.01865	0.02115	0.02697			0.957437	3.45858	1.88458	3.1681		1302.49	3996.84	2324.22	2906.01
					0.23631	0.13119	0.17555	0.1493	0.18355		0.03042	0.02066	0.01918	0.01855	0.02366			1.14647	4.00132	1.55079	3.7704		1485.61	1785.77	2683.2	2013.75
					0.24761	0.1245	0.11324	0.16078	0.21819		0.03457	0.01806	0.0144	0.02727	0.02725			1.06866	4.41211	2.11022	3.17036		3642.07	4181.23	3914.8	2707.73
					0.26397	0.11838	0.11406	0.14117	0.20522		0.03554	0.01528	0.01659	0.02119	0.03037			0.83244	3.66363	2.17049	3.68794		3778.9	2515.38	2456.19	2182.23
					0.2553	0.13235	0.13558	0.1678	0.22882		0.03011	0.01703	0.01849	0.01773	0.02702								2094.44	2357.86	2505.16	3596.02
					0.2246	0.1245	0.12063	0.14016	0.18224		0.02669	0.0172	0.02117	0.02384	0.02261			Relative mRNA levels of BNP (Fold Change)					1076.67	3561.4	1852.71	3194.76
					0.20274	0.10543	0.10889	0.12572	0.17663		0.03074	0.02039	0.01645	0.02414	0.0304			PBS	PE	PE+TP10@CaP-CTP	PE+TP10@CaP-CTP+CC		2520.93	5196.1	1882.55	4884.56
					0.23534	0.16302	0.09809	0.1944	0.20491		0.03426	0.01991	0.0185	0.02248	0.03367			0.970393	5.37079	1.97643	3.70302		1561.96	3260.1	1881.22	2855.19
					0.24186	0.14441	0.13299	0.1722	0.1725		0.04736	0.01586	0.0205	0.02858	0.02867			0.868872	4.06052	1.43356	3.92516		2094.44	3016.45	2617.24	3327.83
					0.22333	0.11125	0.15706	0.15935	0.23983		0.03923	0.01376	0.01625	0.02692	0.03645			0.834238	4.20142	2.19356	4.24687		1093.52	2444.29	2645.01	5287.98
					0.21236	0.13363	0.10965	0.1716	0.19029		0.03048	0.0173	0.01763	0.02628	0.02499			0.807403	5.2759	1.70951	4.27408		1421.59	1903.8	4934.26	4508.09
					0.25243	0.1439	0.13918	0.14486	0.20246		0.03031	0.02002	0.02219	0.0196	0.03348			1.32295	3.01665	2.30897	3.54948		2147.23	3325.09	3636.98	2356.78
																		0.995031	4.3075	1.3675	3.0706		3132.82	2193.33	2015.54	3488.8
																		1.31453	4.87624	1.98585	3.24992		2108.6	3708.98	2596.89	4093.34
Fig. 4d,e						Fig. 4f-h						Fig. 4i,j						1.14619	3.77029	2.16861	2.82538		1965.57	3350.45	2476.19	3637.5
Cell Surface Areas (μm2)						Relative mRNA levels of ANP (Fold Change)						Phosphorylation level of AMPK (Fold Change)											1818.67	2876.57	1854.17	3224.56
PBS	PE	PE+CaP-CTP	PE+TP10@CaP	PE+TP10@CaP-CTP		PBS	PE	PE+CaP-CTP	PE+TP10@CaP	PE+TP10@CaP-CTP		PBS	PE	PE+CaP-CTP	PE+TP10@CaP	PE+TP10@CaP-CTP		Relative mRNA levels of β-MHC (Fold Change)					1557.67	2496.93	4299.35	3173.77
3051.51	4000.48	3931.01	2950.98	2751.33		0.846364	3.54813	3.45205	2.88433	1.46718		1.05119	0.476789	0.466017	0.465666	0.839238		PBS	PE	PE+TP10@CaP-CTP	PE+TP10@CaP-CTP+CC		1473.7	3473.85	3611.64	3034.35
2558.65	4101.95	4795.5	3192.34	1797.52		1.18152	3.20847	2.66009	2.65057	1.71799		0.948808	0.534981	0.468821	0.591587	0.979025		1.11908	3.91716	1.66097	2.89268		1147.83	3510.71	1890.67	2869.13
1995.59	2719.64	3619.38	4371.21	3141		0.775926	3.27156	3.37599	2.9638	1.76582		0.988547	0.333551	0.457453	0.611362	0.641533		0.900674	3.25653	1.5183	2.64442		2004.75	5549.22	2619.53	4804.75
1931.7	1900.26	2290.3	4043.17	2360.45		1.28878	3.38978	4.11808	3.02639	1.98321		1.01145	0.403583	0.371614	0.579452	0.749423		0.91044	4.66069	1.69585	2.53902		1559.35	4330.98	2933.97	2331.71
1752.51	3167.3	2892.57	4475.31	2310.82		0.781047	3.024	3.58135	2.73707	1.40235								1.1617	3.65366	1.48245	4.07274		1098.88	4827.35	2349.49	3252.74
2931.52	1917.6	3707.05	1583.32	2385		1.28033	3.36997	2.9398	3.15698	1.9198								0.910691	3.00654	2.33915	2.71888		2236.2	2675.22	1852.72	2886.42
1489.19	3322.71	3270.36	2352.94	2852.27		1.02027	3.15481	4.09132	2.59396	1.76518								0.93902	4.20495	1.75935	2.67715		2020.04	3446.85	2516.35	2946.9
1947.14	2644.42	4396.46	3204.43	1931.39		0.98013	2.83905	3.26645	2.81763	1.90429								1.01973	4.92629	1.55529	3.4393		1288.24	3286.64	2820.73	2012.11
1763.06	2141.48	4552.59	3377.95	2809.33														0.923541	3.57149	1.84395	4.00079		1505.44	2461.03	2993.18	2222.59
1593.6	4392.26	4166.21	2921.03	2774.67		Relative mRNA levels of BNP (Fold Change)																	2094.44	3510.68	2627.24	2880.52
1422.66	3981.79	3811.5	3929.64	1907.31		PBS	PE	PE+CaP-CTP	PE+TP10@CaP	PE+TP10@CaP-CTP													2032.23	3677.8	2687.42	4233.8
2710.77	1977.64	2094.68	3240.4	1633.59		0.865931	4.31294	3.6098	3.46643	1.18111													2116.67	5706.51	3048.11	3643.4
2078.63	3357.4	1964.16	3495.47	2758.88		1.02336	3.69009	4.14314	3.18548	1.56406													2948.63	4793.72	2256.81	2309.87
1825.61	1747.97	4473.9	3348.71	1232.69		0.533505	4.10011	4.38354	3.56193	1.78954													3293.44	2509.48	2483.98	2756.42
2273.1	4385.73	3881.26	3064.82	2820.17		1.03896	4.88191	3.72775	3.28944	1.86459													2910.49	2675.26	2793.51	1815.1
1711.29	3163.49	2426.21	3235.06	1798.3		1.15483	3.26815	4.59016	3.79409	1.78124													2439.34	3476.89	3032.89	2949.25
2932.22	4840.1	2630.76	3147.87	3147.46		0.977176	4.61988	3.97118	3.05344	2.21772													1612.93	3894.24	3029.05	3327.25
2776.99	4544.72	3817.04	4824.83	4071.04		1.2744	4.67717	4.29979	3.78461	1.60312													2078.16	3118.47	2738.31	3194.76
2064.58	4367.22	3157.66	3799.92	4667.15		0.9625	4.72766	3.31993	3.22069	1.94782													1981.57	2459.11	2604.32	2393.78
2106.23	4371.84	3716.88	2081.68	3146.86																			1483.79	3339.94	2397.08	2034.01
1793.56	3686.42	2617.77	3467.64	3101.66		Relative mRNA levels of β-MHC (Fold Change)																	2116.65	3743.95	2219.71	3518.18
1579.67	3347.36	3337.98	2518.47	2326.22		PBS	PE	PE+CaP-CTP	PE+TP10@CaP	PE+TP10@CaP-CTP													809.593	1966.06	2078.75	3513.72
2200.35	3664.75	4568.63	3753.18	1962.32		1.09786	3.41487	3.56463	2.76267	0.899213													2217.41	3456.83	2868.3	3176.46
2287.02	4242.39	3728.56	2581.17	2374.37		0.780418	3.76185	3.31402	2.72355	1.29866													3440.55	3972.84	2754.08	3021.03
1738.06	3966.39	2621.39	2605.6	2041.74		0.587592	3.50939	4.20383	2.44497	1.80226													2890.21	3487.13	2180.32	2949.17
1667.86	4430.84	2978.98	2933.55	2634.82		0.904671	4.25846	2.87697	2.56231	1.51797													1513.01	3567	1753.45	2918.99
1889.45	2930.36	2466.69	1966.68	2756.62		0.91086	3.37439	3.54503	2.64533	0.646714													1584.36	4045.74	3773.4	3272.07
1689.14	2393.12	5240.7	3386.16	3152.97		1.28136	3.6509	3.2765	2.79077	2.47256													1612.96	3317.96	3150.92	3472.11
1651.86	4933.91	3684.14	3122.22	2667.31		1.10186	3.92429	3.48325	3.08905	1.89941													2096.27	2995.45	3786.93	2150.85
1283.09	3734.82	3435.67	3675.19	2278.2		1.10537	3.12498	3.32715	3.00698	1.4171													2347.9	3296.97	3140.84	4987.28
1935.6	3393.47	4723.15	3254.36	3175.49																			1880.18	3707.82	1991.25	4189.53
1922.1	5513.93	4816.46	3255.04	2822.86																			2408.97	4025.55	2376.21	3393.19
2522.92	3648.36	5035.95	2301.26	3462.26																			3434.21	2828.02	1737.14	3038.67
2022.56	2848.83	3179.76	2742.83	2546.53																			1482.64	4020.44	1507.96	3036.02
2668.22	4503.81	3852.09	3303.75	2905.54																			2013.71	3634.54	3583.09	3068.23
2041.43	3760.12	4764.97	2856.87	3151.73																			2257.29	3456.7	2540.42	5723.78
2752.49	2953.07	3941.36	2692.71	2373.93																			1185.37	3738.85	2713.36	4218.93
1538.84	3467.73	3520.3	2524.48	2413.01																			2084.18	3878.95	1916.01	2338.04
1352.01	3712.76	4069.34	2548.37	2079.98																			1551.85	3181.64	2483.19	2134.97
1779.06	4915.91	3041.22	2869.11	1918.83																			2395.29	2946.22	3649.8	3213.94
1932.99	4414.79	3745.17	3078.72	3313.36																			2102.45	2759.12	2764.26	3205.47
3508.94	3380.29	3067.22	3407.87	3176.89																			2150.6	3303.99	4156.1	2726.02
2306.6	3703.47	4560.81	3107.67	3678.91																			2439.24	3807.08	4142	4684.99
1939.86	3808.49	4698.2	3790.97	3002.83																			2000.45	3655.49	2010.08	3497.74
1799.97	4294.59	4512.64	3019.24	1549.43																			1806.01	1698.12	3782.87	2144.34
1276.37	2067.74	4104.24	4134.18	3044.81																			1987.8	2327.35	2488.28	4571.16
1382.06	2231.18	3763.37	3523.93	3313.62																			1867.13	4025.69	2213.14	3208.04
2228.24	1958.83	3459.04	4178.42	4015.02																			2235.5	4675.23	1213.18	2854.92
2669.28	3332.27	2800.27	1686.62	2384.96																			2427.07	4708.42	2345.77	1857.93
1781.85	3116.69	4289.26	3194.78	2201.24																			1705.06	4182.2	2779.78	4345.8
2588.57	5152.42	3638.43	3362.64	1871.27																			2423.99	3727.21	2735.99	2249.97
2323.53	5277.1	3346.35	3716.56	2369																			2191.33	4168.83	2615.8	2339.16
2222.46	2360.66	3088.92	3410.47	2668.81																			2084.1	3265.84	2473.37	3348.55
2873.89	3766.15	2867.3	3972.18	2933.04																			2254.22	3184.64	2935.04	2559.25
3061.63	4027.35	2995.75	1968.8	3642.41																			2338.68	3743.9	4042.44	4213.03
1933.13	2993.53	2933.01	3433.84	2195.19																			1967.81	2642.98	2234.97	3592.86
2482.47	2812.3	3816.08	2441.21	2117.84																			1918.26	3153.93	2456.6	3835.35
1559.56	3688.38	3326.84	3464.32	1969.9																			1776.32	2305.7	2031.69	4510.82
1368.13	3850.63	3844.54	2774.48	2332.5																			1663.52	1484.82	3007.56	2275.23
1854.05	3132.87	4207.29	3378.33	2948.72																			2610.34	3456.67	3528.72	3898.61
2445.91	1832.27	3757.83	2599.98	2398.48																			2483.02	3371.89	3135.75	2840.82
1871.34	5971.64	4343.92	2437.54	2736.63																			1992.03	4882.52	2007.62	1987.91
2523.16	6230.81	2930.4	3460.61	2968.5																			2295.35	2302.28	2461.35	3906.28
1630.83	2724.05	3274.18	3055.04	2235.92																			2203.95	2543.11	2868.8	2840.44
1771.94	3769.76	4868.54	2972.7	2272.73																			2602.43	3295.93	4558.57	3654.26
3216.58	3692.46	4381.17	4028.52	3120.74																			1161.52	4844.36	3886.26	2585.51
1778.23	2795.23	4017.3	3966.21	2992.2																			1403.19	2193.99	2270.8	2736.29
1650	3509.74	3692.43	2365.84	3465.03																			2427.15	3668.99	2861.05	3194.76
1170.02	3845.3	3572.14	3458.49	2867.8																			3120.23	5505.52	3378.91	1369.1
2275.64	3992.64	3297.34	3710.97	3120.98																			2908.25	5497.66	3099.99	3403.06
1429.62	2316.63	3060.76	4004.44	3781.61																			3019.66	2667.97	2754.08	3787.08
1254.14	2449.17	3038.43	4245.31	2231.27																			2521.52		4210.8
2372.89	3459.89	3435.26	3818.18	2513.65																					3288.51
2129.93	3710.39	3199.94	4170.63	3430.66
2037.29	5181.59	2970.35	1984.08	2067.57
2634.44	3108.17	4674.83	3175.19	1855.38
2312.78	3998.1	4251.76	2745.7	2196.9
1452.95	3252.85	3898.63	3693.77	2777.29
1274.61	3769.43	3646.82	3985.88	2680.83
2677.44	3828.38	4215.6	4225.63	3329.21
2852.34	3395.58	2843.84	3040.88	2006.43
1676.93	2383.13	3177.46	2958.92	2011.96
889.118	5525.21	2258.11	3505.21	1710.37
1287.59	5765.01	2954.6	3947.82	2165.29
2075.92	2520.41	4936.23	3587.93	2783
2486.81	5002.06	2909.75	2426.24	3028.69
1660.05	3412.65	3251.11	2449.2	3669.78
2411.62	3562.77	5134.24	3573.85	2903.72
1259.59	4882.6	4979.87	3600.72	3362.57
1657.44	3184.18	4350.3	4108.83	2205.52
1800.86	3484.6	3988.99	2516.09	1901.12
1884.31	1382.49	3666.42		2327.56
2485.83	3083.16	2310.45		2655.7
	4449.01	3023.08		3015.51
	4898.78	6050.64		2891.31
		3039.2		3348.19
		3175.36		2771.1
		3108.85		3015.74
		3514.89		3654.09
				2644.35
				2868.41
				1703.05

## Sheet: Fig. 5
Fig.5a,c								Fig.5f,g
Cell Migration (% of Wound Closure)								α-SMA Relative MFI (Fold Change)
Control	TGF-β	TGF-β+CaP-CTP	TGF-β+TP-10@CaP	TGF-β+TP-10@CaP-CTP	TGF-β+TP-10@CaP-CTP+DT-2			Control	TGF-β	TGF-β+CaP-CTP	TGF-β+TP-10@CaP	TGF-β+TP-10@CaP-CTP	TGF-β+TP-10@CaP-CTP+DT-2
25.2475	56.8313	51.4792	50.5082	29.4434	40.8504			1.06557	44.0912	42.9296	25.1936	11.5246	25.6229
28.7108	60.2672	51.6204	46.6912	33.0253	37.3526			0.786885	40.1328	28.7664	23.4432	9.34426	21.928
23.9526	46.9473	57.4202	40.198	23.6127	32.9951			2.59016	31.2752	37.7696	29.3718	8.9168	23.4016
25.929	59.1556	53.047	41.2195	24.7496	44.3077
19.1057	57.4144	48.5677	43.918	23.6397	38.8017
								Fig.5h-j
								α-SMA/GAPDH (Fold Change)
Fig.5b,d								Control	TGF-β	TGF-β+CaP-CTP	TGF-β+TP-10@CaP	TGF-β+TP-10@CaP-CTP	TGF-β+TP-10@CaP-CTP+DT-2
Counts of Migrated CFs (/High Power Field)								0.90946	3.11123	2.4975	1.97981	1.2174	1.82321
Control	TGF-β	TGF-β+CaP-CTP	TGF-β+TP-10@CaP	TGF-β+TP-10@CaP-CTP	TGF-β+TP-10@CaP-CTP+DT-2			1.01079	3.33964	2.7438	2.18341	1.38028	1.95706
77	131	125	102	92	103			1.04114	2.85344	2.88512	1.88702	1.16761	1.6022
73	126	108	105	87	106			1.06231	3.41523	3.07586	1.92539	1.45396	1.67214
83	116	119	99	95	111			0.931787	2.76502	2.596	1.63006	1.01938	1.57527
81	124	134	111	82	103			0.989206	2.51748	3.16228	1.56766	1.16875	1.41462
73	138	127	115	89	97
								Col1α1/GAPDH (Fold Change)
								Control	TGF-β	TGF-β+CaP-CTP	TGF-β+TP-10@CaP	TGF-β+TP-10@CaP-CTP	TGF-β+TP-10@CaP-CTP+DT-2
Fig.5e								0.986151	7.54834	6.99466	6.12593	1.14054	6.20968
Cell Proliferation (Fold Change)								1.08757	7.39677	7.94007	5.83772	1.33231	4.38155
Control	TGF-β	TGF-β+CaP-CTP	TGF-β+TP-10@CaP	TGF-β+TP-10@CaP-CTP	TGF-β+TP-10@CaP-CTP+DT-2			0.89421	8.56859	7.20467	5.95644	1.54323	5.70323
1.03301	1.43266	1.41764	1.41853	1.02429	1.28805			1.01385	7.77498	8.47027	5.04279	1.38777	3.39962
1.03425	1.39749	1.45774	1.34503	0.977533	1.16906			0.885066	7.38714	6.44794	5.15742	1.80422	4.0119
1.01959	1.54245	1.50828	1.37997	0.977118	1.41232			1.05932	6.71624	6.84528	6.1759	1.35206	4.51484
1.00679	1.44443	1.48076	1.29958	1.02941	1.45121
0.994134	1.50342	1.4724	1.23499	1.02664	1.33231
1.01094	1.633	1.38868	1.3405	1.09097	1.14996
0.899923	1.36359	1.47932	1.28498	1.00326	1.09681
0.994065	1.42159	1.47474	1.25356	1.04269	1.2483
1.01032	1.32133	1.26162	1.36538	1.01502	1.227
0.99697	1.4769	1.32043	1.45214	0.988877	1.40618
1.00335	1.35687	1.48083	1.31392	1.06891	1.31429
0.968918	1.3276	1.40749	1.52442	1.08401	1.29418			Fig.5k
0.981499	1.77748	1.74012	1.20751	0.96468	1.46603			Relative mRNA levels of Acta1 (Fold Change)
0.958455	1.84945	1.74218	1.18644	1.07142	1.15414			Control	TGF-β	TGF-β+CaP-CTP	TGF-β+TP-10@CaP	TGF-β+TP-10@CaP-CTP	TGF-β+TP-10@CaP-CTP+DT-2
0.994876	1.80864	1.5757	1.24817	0.971434	1.2642			1.05428	3.51907	2.95199	3.04595	1.79239	2.91969
0.957131	1.84945	1.7229	1.37281	0.896342	1.14411			1.29496	3.95199	3.89386	3.19194	1.98725	2.46324
1.00852	1.65214	1.57707	1.49765	0.992492	1.21814			1.07428	3.85198	4.16349	3.35117	1.67588	3.2068
0.960442	1.62752	1.53937	1.69645	0.976334	1.24099			1.17265	3.61375	3.8319	2.87972	1.83462	2.61094
1.02931	1.85151	1.76112	1.30044	0.890779	1.49953			0.956734	4.16739	3.9257	2.73389	1.85698	2.75736
0.98481	1.62769	1.69656	1.46459	0.996332	1.40754			0.958623	3.56837	4.03189	2.98435	2.01781	3.00659
								Relative mRNA levels of Col1α1 (Fold Change)
								Control	TGF-β	TGF-β+CaP-CTP	TGF-β+TP-10@CaP	TGF-β+TP-10@CaP-CTP	TGF-β+TP-10@CaP-CTP+DT-2
								0.838409	3.39532	3.19068	3.54999	1.59997	3.08456
								0.958877	3.71553	3.39252	2.85728	1.65781	2.97379
								1.20944	4.02549	3.37844	2.70492	2.65977	2.79676
								0.875186	3.1315	3.13582	3.24725	2.71602	3.23579
								1.05921	3.51075	3.32654	2.99729	2.50883	3.01664
								1.10946	3.76756	3.77131	2.52773	2.4972	2.59936
								Relative mRNA levels of Col3α1 (Fold Change)
								Control	TGF-β	TGF-β+CaP-CTP	TGF-β+TP-10@CaP	TGF-β+TP-10@CaP-CTP	TGF-β+TP-10@CaP-CTP+DT-2
								0.635432	2.9796	2.31431	2.52321	1.46562	2.29123
								0.666033	2.69441	2.78454	2.61996	1.57797	2.13214
								0.917229	3.25741	2.85207	2.4129	1.6498	2.60687
								1.25089	2.20085	2.99972	2.86647	1.86389	2.24627
								1.43989	2.77775	3.0588	2.32677	1.63434	2.72469
								1.43025	3.20852	2.9058	2.57108	1.5759	2.64295
								Relative mRNA levels of Fn1 (Fold Change)
								Control	TGF-β	TGF-β+CaP-CTP	TGF-β+TP-10@CaP	TGF-β+TP-10@CaP-CTP	TGF-β+TP-10@CaP-CTP+DT-2
								1.18936	2.74593	2.88732	2.02651	1.74197	1.88797
								1.02786	2.64735	3.08922	2.28779	1.51399	1.98904
								1.27894	2.82794	2.74168	2.17215	1.89865	2.5406
								0.978441	2.7138	2.53846	2.35267	1.63848	2.18062
								0.89462	2.9784	2.61286	2.4103	1.68643	2.24319
								0.978914	2.62178	2.61948	2.13958	1.53785	2.27556

## Sheet: Fig. 6
Fig.6b									Fig.6h								Fig.6k
Percent survival									HW/BW (mg/g)								Relative mRNA levels of ANP (Fold Change)
	Sham	TAC+PBS	TAC+CaP@CTP	TAC+TP-10	TAC+TP-10@CaP	TAC+TP-10@CaP-CTP			Sham	TAC+PBS	TAC+CaP@CTP	TAC+TP-10	TAC+TP-10@CaP	TAC+TP-10@CaP-CTP			Sham	TAC+PBS	TAC+CaP@CTP	TAC+TP-10	TAC+TP-10@CaP	TAC+TP-10@CaP-CTP
56	0								5.03676	10.3504	10.1606	7.59494	6.55682	5.95051			0.988287	4.53651	5.33357	2.52278	3.51885	1.51906
56	0								4.77352	9.02985	8.96679	6.81898	7.1645	5.63807			1.12041	5.46879	5.12655	3.0005	3.15773	1.65871
56	0								4.80836	8.19188	9.71377	6.90648	6.74348	5.98148			1.18646	6.42782	5.04341	3.70428	3.50519	1.56688
56	0								4.62151	8.37638	8.03333	6.91873	6.98113	5.49174			0.736054	3.66196	4.76695	2.92762	3.51409	1.39944
56	0								4.83333	7.31801	7.06093	6.56357	7.04669	5.54317			0.821202	4.87999	6.54152	3.46206	4.04793	1.4555
56	0								4.93333	7.96	6.52015	7.54297	7.08787	5.35366			1.25929	4.25023	6.10629	4.42867	3.65373	1.46823
56	0								4.32121	7.84247	7.55814	6.81147	7.20146	4.86842			1.20796	5.90084	4.10368	3.43132	2.81433	1.69031
56	0									7.76952	7.54967	6.74597	6.5	5.48			1.13561	5.58415	4.56246	2.58636	2.5828	1.73697
56	0									7.21612		7.00855	6.49388	5.82509				5.05999	3.68026	2.76869	2.41054	1.54968
56	0																	4.86435	5.2534	2.80939	2.42427	2.20707
56	0
56	0								Fig.6i								Relative mRNA levels of BNP (Fold Change)
4		1							Fibrotic area (%)								Sham	TAC+PBS	TAC+CaP@CTP	TAC+TP-10	TAC+TP-10@CaP	TAC+TP-10@CaP-CTP
10		1							Sham	TAC+PBS	TAC+CaP@CTP	TAC+TP-10	TAC+TP-10@CaP	TAC+TP-10@CaP-CTP			1.22324	4.98012	4.78379	3.0417	4.76767	1.87788
11		1							1.082	7.544	8.754	8.355	6.563	5.218			1.24909	5.26483	5.35647	3.69701	2.80307	2.12008
17		1							0.475	7.124	6.439	6.235	6.035	1.839			1.40529	7.11893	4.9354	3.15051	4.16525	1.72754
39		1							1.876	7.95	7.605	6.902	5.624	3.349			0.609164	4.11931	7.32491	4.87614	4.97368	1.75122
50		1							0.78	6.392	6.543	5.969	4.894	4.76			0.810022	4.6432	4.80418	3.43016	4.22146	1.91464
52		1							1.2	9.298	9.475	5.79	5.892	5.76			0.943848	4.94889	3.88061	2.98685	4.19341	1.74409
56		0							1.304	7.37	8.074	3.894	8.893	5.601			0.96345	5.78604	5.53102	4.18951	3.51308	2.03742
56		0							1.27	6.306	5.658	5.898	5.672	1.765			0.981137	7.0983	4.54245	3.82755	3.45153	1.94098
56		0							1.755	10.12	6.888	7.892	4.894	2.084				5.23049			3.90989	1.81054
56		0							0.916	5.604	10.25	3.89	3.848	3.802				4.85222				2.91224
56		0							1.262	9.886	7.478	5.91	7.823	5.228
10			1						1.309	8.96	8.844	5.528	5.889	2.648			Relative mRNA levels of β-MHC (Fold Change)
12			1						1.161	8.173	6.76	6.033	5.382	4.923			Sham	TAC+PBS	TAC+CaP@CTP	TAC+TP-10	TAC+TP-10@CaP	TAC+TP-10@CaP-CTP
16			1														0.823732	7.7502	4.45383	4.72817	5.29956	0.595905
19			1														0.801389	8.00548	4.69818	5.08204	4.55794	1.94414
33			1						Fig.6j								0.964994	4.37477	6.52993	5.89061	5.32824	1.50591
38			1						Cell Surface Areas (μm2)								0.950034	5.16811	4.66304	2.48793	2.44933	1.76697
45			1						Sham	TAC+PBS	TAC+CaP@CTP	TAC+TP-10	TAC+TP-10@CaP	TAC+TP-10@CaP-CTP			1.1861	6.33958	5.801	2.6328	2.72233	1.85134
56			0						170.5	568.431	762.355	572.486	327.246	272.182			1.39311	6.96785	6.13235	3.58661	4.25861	2.77289
56			0						188.7	577.762	531.831	398.831	454.703	319.713			1.32341	5.93145	6.90687	3.8198	3.85963	2.20485
56			0						248.9	572.927	485.32	426.102	749.939	447.534			1.27482	5.93646	5.17552	3.45935	3.70228	1.70826
56			0						229	519.615	495.28	575.895	797.176	237.24				6.49344	6.86135	4.42688	4.57377
56			0						193.8	350.009	1002.03	500.414	607.613	579.048					7.60989
2				1					214.9	519.228	552.331	697.93	164.597	322.218
11				1					160.8	479.776	652.927	771.561	288.58	294.791
14				1					194.3	501.726	816.634	820.258	402.078	323.888			Fig.6l
24				1					258.5	329.316	539.438	605.016	584.206	373.25			Relative mRNA levels of Col1α1 (Fold Change)
41				1					160.3	719.648	590.429	374.288	501.842	218.227			Sham	TAC+PBS	TAC+CaP@CTP	TAC+TP-10	TAC+TP-10@CaP	TAC+TP-10@CaP-CTP
56				0					263.3	826.788	790.204	472.754	343.186	334.551			1.03103	4.05312	5.06763	2.1451	2.24633	1.72053
56				0					226.4	324.514	749.914	494.668	573.72	388.216			1.22026	4.22556	5.44458	2.46289	2.62662	1.6755
56				0					156.8	403.579	525.61	306.696	409.772	264.474			0.963136	4.30892	3.58476	2.29226	2.78052	1.63118
56				0					310	736.151	542.822	586.608	503.011	383.431			0.956169	3.93453	3.78584	2.41265	3.2768	1.35507
56				0					250	547.609	552.653	494.668	140.443	261.423			0.607951	4.59104	4.25735	2.71801	3.07823	1.85407
56				0					386.9	661.05	650.606	433.893	362.049	332.431			0.665614	4.98604	4.64269	3.39391	2.00832	1.71384
56				0					305	296.085	660.276	942.764	394.319	284.353			0.6671	4.95735	5.66447	2.72868	2.03667	1.34849
1					1				245.4	562.709	624.627	646.701	591.316	344.474			0.792447	5.43951	4.87761	2.94029	2.12691	1.45521
3					1				290.6	278.26	560.034	389.481	477.234	328.127				5.31748		3.56766	2.12811	1.35008
13					1				127.9	352.265	836.167	560.377	483.11	565.431								1.36889
26					1				288.3	571.525	781.372	510.153	577.778	348.36
56					0				333.2	412.862	504.079	555.409	395.909	485.27			Relative mRNA levels of Col3α1 (Fold Change)
56					0				228.2	558.616	551.621	275.367	501.031	457.49			Sham	TAC+PBS	TAC+CaP@CTP	TAC+TP-10	TAC+TP-10@CaP	TAC+TP-10@CaP-CTP
56					0				182.5	652.927	621.34	645.824	575.927	294.502			0.86246	3.78419	3.57131	4.02262	3.38846	2.1664
56					0				297.3	534.813	606.964	483.467	430.809	334.197			0.949861	3.67826	4.08981	3.96854	2.96462	2.22939
56					0				213.6	570.59	600.84	799.318	537.229	351.925			1.10654	4.08371	3.1793	2.11514	2.17608	1.84597
56					0				273.1	852.992	605.352	599.432	382.014	252.816			0.997358	3.38432	3.69303	2.31072	2.31748	2.01106
56					0				91.28	850.672	788.56	442.886	451.457	682.558			1.19322	3.31521	3.87788	3.15895	2.35096	1.9683
56					0				153.2	538.213	492.346	468.241	333.609	299.737			1.13653	2.73583	3.27453	2.21906	3.26245	2.0151
3						1			253.2	531.364	948.4	422.985	489.019	553.195			0.907402	3.29637	4.071	2.25871	3.81602	1.38322
11						1			59.66	596.022	742.952	596.672	462.398	289.203			1.10414	3.17037	2.92757	2.38184	3.30023	1.38414
56						0			298.5	605.917	340.823	316.111	233.098	283.808								1.31614
56						0			304.3	694.088	759.293	638.682	678.386	388.955
56						0			133.2	333.087	676.682	229.007	443.665	198.797
56						0			239.7	577.198	442.193	498.141	678.516	231.908
56						0			131.9	526.916	211.217	648.454	425.68	202.137
56						0			184.4	876.038	352.169	385.813	605.892	228.472
56						0			180.8	470.364	342.273	717.637	428.602	202.747
56						0			181.1	505.272	567.738	365.522	347.439	385.839
56						0			312.2	353.942	521.098	193.621	635.468	335.899
56						0			271.3	536.457	831.397	486.194	429.413	462.757
									189	404.772	456.053	549.501	367.957	207.019
									305.9	373.378	590.493	237.091	600.243	427.14
									126.7	323.966	477.713	407.694	410.811	511.155
									109.8	673.524	322.451	425.939	640.143	434.302
									309.9	712.943	447.447	510.511	485.034	468.987
									103	864.08	498.535	503.66	373.281	663.063
									153.2	338.051	507.077	245.629	419.779	297.938
									224.2	569.785	509.172	368.801	227.741	405.751
									158.5	537.472	502.145	384.579	347.277	307.188
									188.5	754.233	396.681	759.484	289.4	332.688
									156.8	686.9	691.799	677.672	290.894	439.12
									315.2	721.453	458.18	275.887	291.51	423.768
									212.1	701.275	352.942	81.714	430.355	543.335
									127.7	961.26	601.42	356.984	666.212	521.208
									233.7	603.87	446.964	276.049	496.648	331.756
									293.7	294.957	460.952	200.016	222.385	487.486
									175.3	927.126	428.398	445.938	304.683	353.756
									194.3	800.228	301.629	159.11	418.505	541.152
									140.4	627.883	429.558	375.684	624.884	410.569
									314.6	581.178	495.666	562.714	919.633	565.271
									352.1	579.986	571.283	350.166	428.277	393.13
									318.2	701.727	917.07	674.588	285.825	325.173
									131.6	279.131	602	587.095	361.626	239.359
									74.2	285.77	616.892	271.439	772.729	463.367
									194.3	671.171	381.178	291.697	506.745	219.993
									319.7	606.835	415.441	307.15	310.592	255.192
									349.7	576.021	265.077	344.647	236.02	465.487
									66.56	305.368	376.536	303.936	390.715	402.668
									91.48	649.156	457.955	137.067	304.918	279.6
									330.2	517.939	511.363	414.772	495.609	158.395
									361.1	748.012	491.734	331.661	376.593	220.379
									332.9	652.25	388.591	760.198	312.385	289.877
									340.9	606.545	419.985	301.859	488.012	399.906
									186.4	584.982	388.817	207.353	435.159	237.786
									346.1	639.744	697.891	328.48	488.597	322.796
									302.3	515.779	496.923	234.267	231.54	345.663
									364.2	604.966	360.839	679.003	558.867	252.206
									214.9	816.086	420.856	357.439	558.997	377.232
									54.28	607.157	893.637	523.399	228.455	537.844
									276.3	431.266	288.575	525.607	509.05	532.223
									258.2	722.226	352.975	587.874	415.177	408.385
									107.7	434.49	644.579	176.577	294.879	554.672
									180.7	390.203	589.655	326.759	273.095	336.863
									342.6	597.101	542.306	468.404	292.411	264.121
									318.6	230.944	501.307	248.227	510.105	207.532
									276.6	484.675	508.688	293.58	447.886	402.63
									322.1	365.126	817.118	233.845	482.639	487.897
									322.3	760.035	730.027	557.325	446.36	330.472
									270.2	654.732	631.589	825.688	468.606	406.94
									291.9	584.595	546.948	419.349	467.105	145.613
									221.1	347.141	544.176	359.841	417.182	376.43
									309.5	550.235	603.515	353.802	422.693	352.15
									275.2	474.393	589.591	178.362	453.6	421.199
									330.2	637.74	331.218	608.717	822.238	342.419
									93.12	326.564	396.81	437.984	644.785	398.814
									274.7	373.898	599.357	530.606	560.084	439.409
									180.1	713.319	467.173	781.82	222.287	444.676
									163.8	849.282	668.205	663.355	734.161	637.467
									263	768.152	259.405	542.488	333.609	276.678
									368.6	737.96	393.039	671.342	406.915	265.694
									276.4	394.351	685.417	432.692	657.349	480.742
									172.4	351.4	421.887	176.966	586.933	403.407
									180.3	578.817	429.333	333.772	279.417	493.138
									220.4	676.406	481.001	426.491	201.185	314.221
									155	757.828	437.487	232.384	659.167	362.556
									157.7	232.189	496.666	635.5	555.166	609.59
									100.1	510.056	620.695	349.355	450.678	571.63
									217.3	753.348	379.695	390.261	466.139	349.998
									160.6	603.555	487.898	391.137	330.006	601.433
									201.3	197.614	783.242	257.414	318.351	182.675
									206.2	591.478	333.635	342.756	254.07	333.234
									261	222.255	536.053	544.12	542.391	520.919
									247.5	389.481	276.036	389.384	299.748	584.797
									300.4	395.325	612.418	434.77	565.263	337.312
									129.2	941.125	689.749	789.481	285.788	412.977
									197.7	481.422	394.254	471.196	568.834	374.952
									206.4	346.433	504.212	562.162	250.47	403.856
									140.6	834.088	495.836	198.003	225.274	392.166
									404.7	445.97	613.489	457.463	146.774	488.289
									186	476.552	320.364	346.141	424.121	580.076
									276	756.367	616.508	343.219	150.15	438.606
									206.4	693.937	554.078	351.108	461.367	607.118
									301	143.949	536.158	346.53	317.344	472.713
									249.3	503.238	757.049	288.58	340.013	486.426
									111.5	637.351	575.7	426.954	487.558	247.485
									230.8	706.306	760.653	440.614	172.088	369.974
									153.2	375.164	430.777	333.285	219.106	363.922
									118.7	471.098	609.691	464.767	400.877	361.4
									275.6	241.149	578.037	319.747	653.875	326.453
										300.95	742.732	569.369	152.358
										389.579	635.306	587.631	310.689
											669.004	291.21	859.963
											685.269	490.234	457.008
											627.806	660.044	97.744
												460.045	550.572

## Sheet: Fig. 7
Fig. 7c-f								Fig.7h								Fig.7i								Fig.7j								Fig.7k								Fig.7l								Fig.7m
EF (%)								Resting Cell Length (μm)								Peak Shortening (% Cell Length)								+dL/dt (μm/sec)								−dL/dt (μm/sec)								TPS (msec)								TR90 (msec)
Sham	TAC+PBS	TAC+CaP@CTP	TAC+TP-10	TAC+TP-10@CaP	TAC+TP-10@CaP-CTP			Sham	TAC+PBS	TAC+CaP@CTP	TAC+TP-10	TAC+TP-10@CaP	TAC+TP-10@CaP-CTP			Sham	TAC+PBS	TAC+CaP@CTP	TAC+TP-10	TAC+TP-10@CaP	TAC+TP-10@CaP-CTP			Sham	TAC+PBS	TAC+CaP@CTP	TAC+TP-10	TAC+TP-10@CaP	TAC+TP-10@CaP-CTP			Sham	TAC+PBS	TAC+CaP@CTP	TAC+TP-10	TAC+TP-10@CaP	TAC+TP-10@CaP-CTP			Sham	TAC+PBS	TAC+CaP@CTP	TAC+TP-10	TAC+TP-10@CaP	TAC+TP-10@CaP-CTP			Sham	TAC+PBS
79.0436	35.9237	35.5794	61.5981	57.6826	62.4765			113.679	188.54	154.476	116.794	130.537	122.658			6.342	3.2475	3.48743	3.21945	5.2847	4.39429			125.476	72.8028	80.3918	65.953	109.012	92.9292			-126.31	-70.7646	-77.9922	-70.9076	-107.63	-90.4088			113.481	139.816	154.366	157.656	140.254	89.8974			204.615	348.643
81.6674	37.3513	38.0993	45.7571	63.2233	65.6582			116.262	201.65	145.288	144.293	118.53	125.163			5.643	4.5295	2.4382	4.38194	2.4729	5.86549			112.188	106.062	66.1971	100.037	68.7417	121.344			-113.655	-102.44	-54.9496	-93.8445	-50.2302	-117.471			116.225	153.862	156.921	128.579	138.57	119.832			209.343	388.586
80.2004	36.5647	37.3605	57.7309	49.9087	62.0292			118.676	152.814	133.063	128.516	136.581	98.8869			7.644	4.19084	3.98901	6.2193	4.37819	9.26545			161.277	98.669	92.3103	120.731	111.871	167.774			-150.883	-95.3991	-89.3432	-132.601	-91.3058	-180.738			117.271	143.738	159.191	159.694	122.062	116.954			213.733	368.673
82.518	30.8856	45.1632	56.6987	61.0897	70.8581			109.879	157.541	137.758	136.211	148.504	138.706			3.432	2.43285	6.23849	4.93213	4.18434	10.3428			88.6878	54.1636	144.069	106.997	87.628	197.382			-72.2265	-53.013	-138.637	-100.473	-87.2648	-201.322			112.445	138.93	145.191	225.69	114.888	125.04			196.179	404.522
77.7832	36.9457	32.4277	55.3374	56.4132	68.107			88.6986	193.787	158.206	155.139	124.988	139.478			2.48123	1.57839	9.43298	5.22013	5.97839	1.94724			73.0479	36.2193	183.609	103.419	123.873	87.9116			-57.3313	-35.9231	-214.389	-106.589	-121.784	-47.5349			85.2079	142.013	113.258	127.758	147.422	131.576			153.999	338.505
77.2007	39.0105	39.4553	58.3279	47.0332	71.0955			131.833	160.73	174.499	135.924	150.28	121.068			6.543	4.24908	8.23489	1.83642	4.10244	6.4243			125.779	95.719	163.678	72.6169	96.2032	146.173			-126.599	-92.5895	-176.36	-39.1589	-85.9078	-131.594			132.353	144.864	169.982	118.247	130.787	114.352			232.582	343.4
80.0898	42.2625	30.5968	47.3166	65.367	64.9064			104.942	163.137	147.973	217.889	159.778	104.318			7.653	3.2479	3.24989	2.45839	5.47764	4.78294			169.871	75.7448	75.4447	70.2014	112.338	101.176			-149.544	-73.5664	-73.2807	-55.9061	-110.798	-98.263			131.418	132.85	172.467	110.695	134.382	135.585			237.458	346.138
80.4556	35.6689	42.562	59.5966	57.4844	60.3198			98.0153	158.918	153.183	139.768	129.556	144.087			5.023	4.58498	4.329	5.32489	7.30384	5.2954			98.0693	101.161	100.745	126.954	138.195	120.377			-100.209	-97.7727	-97.3765	-119.48	-144.947	-107.025			113.528	104.197	144.166	110.468	157.196	125.592			199.724	273.149
								101.501	155.936	155.635	136.331	130.883	129.578			6.482	5.32481	2.8975	3.67213	5.58124	6.7482			125.963	115.806	77.7743	83.4908	112.631	118.693			-126.775	-121.243	-65.9755	-78.0865	-111.077	-133.993			132.253	157.233	168.839	126.005	117.2	116.398			149.239	414.694
FS (%)								111.946	161.648	137.145	151.431	145.506	103.974			6.549	10.3424	2.5635	3.2943	4.35839	7.54835			127.35	198.841	67.6912	86.9296	92.8169	132.598			-128.095	-223.351	-56.3726	-71.8377	-92.2065	-147.236			141.685	246.011	150.155	136.762	122.501	132.111			218.021	609.518
Sham	TAC+PBS	TAC+CaP@CTP	TAC+TP-10	TAC+TP-10@CaP	TAC+TP-10@CaP-CTP			112.184	161.079	134.735	117.215	133.476	114.034			6.6493	7.57846	3.97587	8.36654	4.98238	5.24238			132.121	158.711	92.5334	171.211	112.368	110.148			-132.639	-162.105	-89.5556	-180.677	-101.303	-106.808			113.495	134.795	130.842	132.102	231.379	117.596			227.704	336.123
45.7886	18.9813	20.6826	24.7542	30.3986	33.5207			136.322	149.668	145.253	134.316	150.055	126.234			5.7802	6.45892	1.49084	5.8482	4.09379	4.52452			116.457	133.559	53.9293	121.073	93.5555	100.075			-117.721	-138.151	-33.7422	-123.403	-83.3862	-97.2147			132.257	158.708	129.667	127.262	142.89	92.4627			185.526	398.29
44.8927	19.8447	19.9249	27.8746	33.2398	36.3101			133.607	203.465	162.111	214.951	157.848	133.925			8.47683	7.2348	2.2324	2.93627	3.23948	6.24525			141.066	159.138	62.053	57.1932	81.5708	125.816			-160.206	-162.512	-51.0029	-62.565	-67.2103	-131.253			141.826	170.195	94.5837	125.422	149.564	107.723			220.025	429.838
46.7892	18.0471	25.3516	31.9722	33.329	31.6486			110.981	174.161	124.378	150.064	133.15	128.455			4.3902	3.3489	4.49802	5.03873	6.2573	7.95472			85.2339	80.4912	104.991	114.26	129.842	151.541			-87.9846	-78.0869	-101.42	-107.39	-127.468	-155.753			113.546	139.541	149.255	90.9847	134.84	122.163			196.245	354.648
45.8927	16.5346	16.1325	28.8735	29.3985	38.7485			136.485	193.944	141.291	133.491	150.72	116.288			6.39202	4.29384	5.29083	3.8921	6.48203	9.37421			123.054	99.3795	113.628	90.6046	127.95	168.848			-124.003	-96.0757	-119.17	-84.8615	-135.19	-181.76			103.96	174.221	148.269	194.879	136.283	119.302			175.361	434.434
43.8957	16.3513	17.4508	34.329	25.3673	36.7334			191.626	195.471	140.603	132.071	157.627	146.037			4.3292	2.48239	9.34899	4.37783	3.86424	6.24554			96.482	76.712	202.762	99.34	88.9417	128.836			-89.1733	-55.44	-213.583	-93.1809	-78.9921	-124.606			96.6044	178.968	131.315	134.534	132.308	200.872			174.187	449.132
44.8937	23.257	19.1653	29.3984	35.7829	37.7645			117.814	161.848	160.428	144.692	123.201	126.728			9.47882	3.24891	6.2408	3.18493	5.47293	6.41494			183.185	75.0118	126.811	72.1659	114.638	131.873			-181.272	-72.8684	-141.248	-67.3009	-112.988	-127.498			96.0984	140.839	124.265	134.586	145.579	113.603			121.995	272.782
46.3983	20.7699	20.8273	33.8375	30.0837	38.9495			108.115	173.718	139.473	142.736	161.859	101.147			7.37282	1.32841	3.2489	4.3922	4.2845	5.23842			149.826	70.0736	75.356	101.581	97.3799	120.071			-139.977	-30.0701	-73.1962	-95.3149	-87.0285	-106.735			113.63	131.029	160.312	131.334	114.522	110.737			210.368	396.5
44.3399	18.982	19.9249	26.8192	23.9649	35.912			97.2144	182.042	155.7	140.482	137.886	138.611			5.48392	2.39841	6.7394	5.2194	5.46383	6.38193			107.859	63.637	137.348	110.903	115.641	144.622			-109.532	-52.5115	-151.283	-113.717	-113.944	-130.116			121.347	123.294	142.984	145.248	110.297	122.489			206.568	390.195
								108.289	98.7905	194.479	115.479	160.205	134.779			10.3948	2.40394	7.8294	5.29483	2.48304	3.35848			197.231	56.1465	151.246	112.873	59.8218	95.3606			-194.649	-54.9014	-174.044	-115.594	-51.2589	-73.6767			118.733	123.671	147.695	116.01	126.858	109.148			229.871	417.69
LVESD (mm)								106.536	158.36	151.292	116.745	131.772	113.54			5.4982	3.32123	2.6839	4.39443	3.47392	6.23544			110.429	75.3092	61.2737	101.051	69.7129	131.876			-111.98	-73.1516	-59.7845	-94.8109	-70.2028	-127.501			111.652	141.785	173.683	91.9002	119.282	102.094			203.893	440.679
Sham	TAC+PBS	TAC+CaP@CTP	TAC+TP-10	TAC+TP-10@CaP	TAC+TP-10@CaP-CTP			107.65	141.171	150.454	180.594	142.543	135.577			7.58393	3.5842	4.58202	3.6933	5.4923	4.89264			142.394	83.7491	106.478	88.9413	125.916	105.31			-151.946	-81.1896	-102.837	-83.2775	-114.205	-102.2			108.724	154.671	130.174	87.2219	113.36	192.278			202.17	389.502
1.9388	3.6824	3.9237	2.9894	3.4387	2.329			131.026	135.699	156.095	136.724	117.876	127.98			5.48399	2.08489	3.54819	4.292	8.02364	3.28903			101.335	65.1974	83.2939	98.2563	159.935	93.9249			-103.319	-44.4737	-80.7561	-92.1488	-165.652	-70.4047			82.891	131.674	136.774	126.664	114.208	107.638			137.772	386.23
2.0785	3.7238	3.5982	2.8389	2.9875	2.6275			160.459	173.484	168.15	134.157	111.141	150.742			6.48289	4.23841	5.3901	9.48594	3.8634	6.2394			125.704	96.364	112.092	191.357	94.6	135.242			-126.528	-93.2038	-121.516	-199.864	-80.5714	-130.707			123.061	130.174	142.587	124.537	130.081	99.2536			217.613	343.328
2.139	3.2984	3.6979	2.7378	2.8987	2.4784			114.536	152.714	169.09	133.569	151.145	119.089			6.32991	2.43289	2.495	3.48495	5.48203	11.4894			136.128	76.8373	53.8634	80.5237	120.73	229.996			-126.932	-55.5593	-52.727	-75.2606	-109.266	-220.949			121.044	139.982	237.523	133.192	141.659	78.2721			216.379	346.82
2.0784	3.5933	3.3383	3.2784	2.7789	2.8893			118.352	154.134	160.061	147.851	147.796	102.204			14.3842	5.23985	4.0583	5.19374	5.18453	3.39284			256.453	102.035	91.1997	108.593	117.322	103.774			-270.098	-117.652	-88.2854	-111.517	-106.021	-72.1658			107.982	148.357	149.892	140.398	138.46	118.754			191.815	371.852
1.9396	3.6894	3.5298	3.5846	2.6939	2.7984			117.915	143.655	200.252	153.903	153.557	119.746			3.21819	3.29085	3.1934	8.0133	4.58239	3.79109			65.8395	77.4376	75.0777	166.974	99.8918	83.5055			-69.5138	-75.1787	-72.9312	-167.118	-89.4208	-81.4338			102.277	131.721	134.405	123.984	111.25	121.797			181.684	333.863
1.8386	3.354	3.8783	2.939	2.7782	2.7899			116.836	133.461	131.943	110.592	133.969	135.556			6.4392	3.23985	1.9245	2.384	9.48391	6.27495			137.448	75.2049	65.0531	75.8311	193.638	122.034			-128.189	-73.0523	-44.3363	-51.7439	-197.75	-118.128			129.571	222.507	139.572	145.935	110.898	102.908			234.6	318.252
2.0894	3.6287	3.6389	3.0874	3.5984	2.6088			129.095	127.461	154.227	165.655	157.627	156.533			2.48292	2.5489	2.8593	4.39819	6.20349	6.4589			51.7853	66.8189	66.865	107.258	121.841	132.763			-56.1289	-55.5419	-65.1095	-95.9597	-129.372	-128.345			119.054	140.555	164.999	133.737	84.0057	121.812			209.43	405.748
2.1735	3.8983	3.1298	3.2837	2.8835	2.2728			115.789	151.558	152.027	146.058	149.489	111.922			6.48923	3.4329	4.29201	4.58244	6.51784	3.49208			129.623	77.1059	96.8253	110.498	130.233	97.982			-130.26	-74.8627	-93.6431	-103.808	-137.365	-76.1733			118.254	132.452	124.316	125.346	127.424	131.324			216.522	375.176
								115.065	163.127	140.272	143.373	141.958	135.979			8.45839	5.24909	3.20394	5.10343	3.48293	7.31983			166.186	119.09	74.3565	112.327	82.2671	147.45			-165.082	-124.372	-72.2443	-115.073	-72.6353	-151.857			139.803	150.532	131.303	118.008	127.286	108.24			254.845	374.997
LVEDD (mm)								75.0404	136.228	153.203	162.763	140.71	123.915			5.24823	7.2432	5.30344	5.28431	5.28454	6.38912			114.398	151.594	113.379	117.196	122.912	129.081			-106.237	-164.851	-118.932	-119.711	-111.344	-134.363			106.081	136.615	137.596	89.9692	114.439	135.852			191.169	446.102
Sham	TAC+PBS	TAC+CaP@CTP	TAC+TP-10	TAC+TP-10@CaP	TAC+TP-10@CaP-CTP			115.519	136.769	171.381	126.909	143.247	130.147			1.4531	3.43294	6.39101	4.39001	4.20394	6.58219			53.5814	79.4065	141.231	102.9	95.2862	126.089			-38.7918	-77.0538	-145.458	-96.5714	-85.0345	-131.513			111.594	115.65	156.364	133.569	109.366	140.284			201.034	340.601
3.4873	4.6982	4.7939	4.0873	4.1984	3.6984			118.503	157.222	177.808	100.413	142.203	151.871			2.48191	2.5488	2.49201	3.3849	5.48203	5.43431			72.2086	66.8165	53.6656	83.6311	116.534	133.618			-56.532	-55.5395	-52.5387	-73.4582	-114.794	-110.112			110.648	134.262	165.36	131.381	134.425	86.2417			195.856	360.513
3.2784	4.4982	4.3482	4.3898	3.9562	3.8903			106.147	126.613	165.601	97.43	144.319	112.8			6.49924	5.34291	3.5942	4.39021	4.9264	5.31042			139.322	101.387	80.6239	101.539	122.235	114.043			-129.973	-117.035	-78.2132	-95.275	-101.176	-110.517			121.987	131.553	150.614	117.203	136.916	124.351			221.703	359.65
3.6389	4.2892	4.4683	4.6982	4.0783	4.0978			100.878	142.791	124.574	129.034	132.369	118.266			7.01235	4.23909	3.1023	3.8262	4.78839	6.48729			137.841	99.8086	72.3934	89.8431	109.169	126.14			-138.087	-96.4844	-70.3746	-84.1363	-98.256	-131.562			170.023	146.265	149.134	111.011	137.389	118.856			306.44	398.926
3.4892	4.7239	4.5603	3.8387	3.8094	3.4893			87.451	146.206	182.855	127.351	121.089	119.856			5.09134	3.29385	2.4932	4.38204	4.79203	5.89427			122.049	76.1788	53.5994	98.3343	113.225	122.417			-103.999	-73.9798	-52.4756	-92.2232	-111.643	-118.492			117.266	124.319	146.281	140.635	131.014	123.634			211.896	398.071
3.5982	4.5299	4.8682	3.7982	3.9298	3.5289			113.705	99.4338	166.263	127.321	121.584	133.72			4.32819	7.2345	5.39201	5.48913	4.12394	4.34729			86.407	152.034	122.827	122.936	110.81	95.3893			-89.1019	-165.27	-118.406	-115.653	-96.0097	-92.7517			121.171	140.707	162.608	129.22	98.74	131.187			215.519	362.57
3.4294	4.3829	4.2964	4.4289	3.9892	3.8789			187.424	172.563	179.319	126.214	134.684	176.554			5.32811	6.23498	2.49201	4.37292	4.76912	6.48293			113.244	126.81	56.0485	101.63	120.175	130.265			-108.947	-141.247	-54.8081	-95.3621	-108.739	-155.49			115.519	144.11	131.864	128.352	152.543	114.001			210.549	316.163
3.2873	4.7209	4.5598	4.2894	4.7893	3.5892			106.69	193.907	200.8	106.422	119.864	125.364			7.34284	5.23984	5.3013	5.2944	4.59049	6.02384			146.69	113.143	108.708	122.728	114.811	121.793			-146.514	-118.707	-114.483	-115.455	-102.677	-147.422			126.596	145.407	94.4856	151.741	150.652	135.036			233.115	314.846
3.5982	4.3873	4.1718	4.3893	4.5893	3.7789			110.598	114.802	199.07	144.877	109.756	149.071			8.3402	3.239	4.20193	4.37192	4.6234	5.42101			155.706	75.743	96.4579	101.608	119.866	123.276			-155.101	-73.5648	-93.2933	-95.3408	-108.444	-129.787			106.88	139.422	90.1739	115.139	129.447	126.453			184.523	363.262
								198.206	166.37	185.933	148.7	142.384	114.44			12.3144	2.43879	2.30234	5.0193	5.78923	6.49201			209.276	66.9627	71.426	103.856	113.098	134.112			-215.644	-55.6787	-50.4057	-107.005	-135.331	-149.63			97.4608	105.651	143.038	121.123	149.996	118.728			162.601	276.96
								117.525	162.532	174.024	152.939	132.492	101.44			8.34545	6.2487	2.0443	4.7381	4.58494	4.1384			163.086	136.453	75.6575	107.583	104.513	108.119			-162.129	-140.908	-44.9119	-101.031	-108.108	-105.827			85.1845	164.107	151.981	120.096	159.843	132.944			154.412	432.824
Fig. 7g								127.376	174.235	197.098	147.861	134.236	94.1867			13.2132	4.43827	4.0021	3.48791	4.21028	3.2184			256.2	104.47	92.4173	79.5909	96.5102	84.7719			-250.81	-100.924	-89.445	-74.3723	-100.486	-89.3066			122.826	162.948	147.958	132.404	127.366	121.574			224.365	403.721
E/A Ratio								116.142	177.038	150.563	160.472	117.347	134.368			6.42524	3.3424	4.2039	4.87266	5.03923	6.38194			133.857	77.2707	96.688	103.072	120.027	141.563			-124.769	-75.0197	-93.5124	-106.259	-119.074	-147.203			117.399	140.765	153.822	140.644	147.645	97.7039			206.095	351.011
Sham	TAC+PBS	TAC+CaP@CTP	TAC+TP-10	TAC+TP-10@CaP	TAC+TP-10@CaP-CTP			106.205	144.593	166.07	150.577	131.605	127.083			7.2542	5.24389	3.7483	4.31384	3.51384	3.82164			142.782	111.607	88.1867	97.8233	81.5456	91.4411			-142.793	-117.245	-85.4159	-91.7365	-86.2339	-100.42			122.119	163.983	148.959	127.28	147.502	112.894			220.636	411.528
1.58747	0.92319	1.06114	1.04133	1.05041	1.24057			121.674	164.24	159.577	112.795	151.781	134.32			9.23483	2.98593	3.94202	6.1843	5.62034	6.4382			178.914	69.5302	82.2234	128.728	126.809	122.713			-177.204	-67.6478	-79.7366	-130.693	-129.342	-130.203			129.579	175.678	112.943	131.518	115.443	107.161			232.798	443.684
1.55898	0.94969	0.90555	1.02724	0.94303	1.15449			115.552	161.472	173.923	143.708	143.263	106.817			10.4324	2.34879	3.68492	2.38495	3.77293	7.9472			204.507	53.6714	86.1521	75.0154	87.1113	151.913			-201.578	-52.5442	-83.4782	-50.967	-91.5345	-158.012			112.603	140.725	166.76	125.383	107.246	119.664			205.779	357.658
1.68562	0.88277	1.00135	1.06833	1.00768	1.2632			110.695	157.716	187.007	130.811	127.484	86.5274			7.3542	4.87584	2.49024	4.01839	2.78204	7.40187			145.252	104.283	64.2471	92.6677	68.9552	142.766			-145.145	-110.269	-54.0448	-84.9216	-74.2431	-149.3			133.381	163.988	163.136	137.406	137.739	110.112			242.441	390.689
1.56495	0.93612	0.79205	0.91164	0.94533	1.4049			105.177	151.935	191.456	145.085	125.492	72.136			8.14314	3.7465	5.39299	4.28475	3.8832	8.04924			160.177	87.9974	117.065	89.4347	83.759	156.828			-159.359	-83.8071	-121.015	-91.3663	-88.3419	-162.694			124.903	175.853	144.744	116.007	125.026	108.505			227.218	425.443
1.52471	0.72658	0.96723	1.07625	1.29815	1.34956			114.987	176.934	151.449	124.63	93.7172	132.399			9.43242	2.3489	8.49292	4.8263	5.89402	6.8934			184.24	55.0766	169.168	113.138	122.041	127.855			-182.276	-52.4539	-180.16	-102.036	-134.325	-137.958			117.272	140.788	116.709	105.783	123.409	100.311			213.136	456.776
1.60828	0.97653	0.80424	0.96724	1.19654	1.36724			102.535	166.497	120.547	132.543	146.722	143.595			4.23424	5.3498	3.29384	4.93764	3.88925	6.0284			91.5661	117.743	75.6878	112.116	90.2914	129.1			-89.7297	-121.66	-72.0836	-103.92	-97.4204	-125.334			131.314	128.901	159.245	139.262	146.889	99.2765			241.119	366.132
1.49727	0.97624	0.82478	1.17833	1.16715	1.24824			122.983	146.704	176.015	155.032	132.404	128.466			6.25342	7.2983	2.34859	8.19234	4.1642	6.4923			118.481	162.814	53.7752	154.786	96.6823	113.897			-124.887	-164.585	-51.2144	-173.13	-97.7927	-129.902			120.083	119.782	124.646	144.072	108.423	121.145			217.829	344.386
1.62476	0.97236	0.97636	1.27827	1.26632	1.33936			99.3842	183.968	257.346	126.171	122.697	149.845			5.24324	2.3884	8.38291	2.39485	6.78294	9.59302			108.975	57.2691	179.368	77.5661	127.628	163.677			-107.262	-54.542	-189.874	-51.9677	-152.027	-196.359			96.5062	119.154	143.278	152.047	113.928	126.469			167.41	436.702
								104.065	172.858	147.79	137.535	221.65	132.863			7.54252	2.9348	5.23845	4.83724	3.67294	5.92593			139.214	68.611	109.949	105.944	85.5166	105.006			-145.585	-65.3438	-114.237	-107.566	-92.8729	-120.482			111.51	140.892	135.301	131.418	122.241	119.951			193.577	386.57
								113.471	186.425	166.81	131.844	120.269	120.126			6.23542	3.76575	2.4932	5.28345	4.7284	5.59302			118.241	84.6649	68.4188	114.621	98.0763	93.7758			-125.61	-80.6333	-55.6369	-115.829	-114.358	-129.786			105.847	150.461	150.313	154.835	134.074	130.782			188.915	377.592
								111.055	153.166	127.525	148.621	112.527	124.312			6.54279	4.84985	4.39203	4.90938	5.22764	5.19274			119.52	103.913	103.497	105.415	109.218	100.178			-126.829	-108.488	-98.5683	-107.061	-126.398	-106.36			118.197	147.219	145.006	147.357	141.688	108.75			209.209	371.809
								114.938	162.528	171.925	158.104	92.1867	94.2704			5.23479	2.4958	2.39304	4.31244	4.1364	6.82362			107.643	59.1063	66.9218	96.9076	94.4001	122.045			-105.993	-56.2917	-54.2112	-90.8643	-102.762	-136.71			108.762	138.44	175.074	137.607	100.349	109.634			196.673	351.85
[truncated: 4 more columns]

## Sheet: Fig. 8
Fig. 8b												Fig. 8d-f
Lung W/D Ratio												BALF IL-1β levels (pg/ml)
	Control				TP-10@CaP-CTP								Control				TP-10@CaP-CTP
0 W	4.0423	4.37198	3.87186		4.37193	4.18347	3.96786					0 W	11.3897	10.8845	8.92865		14.239	12.8974	7.38958
3 W	4.28264	4.31903	4.08936		4.37124	4.49129	4.18347					3 W	9.89738	14.8963	8.28936		9.98266	13.2988	12.2986
6 W	4.41397	4.39837	4.18924		4.48931	4.58367	4.31454					6 W	8.54365	12.4958	12.2486		14.2184	9.34687	11.3847
12 W	4.28736	4.48716	4.38763		4.68917	4.19838	4.31839					12 W	12.3488	14.4579	8.38974		16.2348	10.3247	11.7094
18 W	4.77616	4.28732	4.49837		4.77616	4.28732	4.89827					18 W	14.7296	11.2896	10.3489		17.2395	13.2568	8.12895
												BALF IL-6 levels (pg/ml)
													Control				TP-10@CaP-CTP
Fig. 8c												0 W	89.2378	85.239	71.329		74.2987	97.2987	89.2938
BALF protein concentrations(ug/ml)												3 W	94.2348	80.2385	77.2937		79.4938	97.2399	85.239
	Control				TP-10@CaP-CTP							6 W	95.2478	83.3849	79.4879		84.3579	92.3248	98.3248
0 W	21.3487	19.3487	20.8365		22.3299	18.239	20.8397					12 W	82.2358	88.1349	98.2387		99.3257	83.3246	102.325
3 W	21.4287	24.3897	18.2189		20.3488	17.3897	24.8264					18 W	98.2895	87.5693	92.2876		89.2838	104.239	99.329
6 W	22.2458	20.2837	23.1736		24.7837	23.2659	21.7365
12 W	24.3856	26.7237	27.3846		28.7385	23.3268	24.2379					BALF TNF-α levels (pg/ml)
18 W	25.3279	28.329	27.7836		26.3469	29.4857	28.3897						Control				TP-10@CaP-CTP
												0 W	43.3288	50.2908	45.9247		44.2044	50.489	48.2388
												3 W	47.2391	43.3291	47.2904		51.3298	48.3895	44.4256
												6 W	47.9127	51.2378	44.319		53.3479	49.348	47.3848
												12 W	49.2385	50.6486	47.3149		51.4857	48.3588	52.3286
												18 W	48.239	53.3259	44.3499		50.8326	46.2359	58.2388

## Sheet: Supplementary Fig. 2
2a					2b					2c
Energy (KeV)	Intensity (a.u.)				Energy (KeV)	Intensity (a.u.)				Energy (KeV)	Intensity (a.u.)
-0.4	0				-0.4	0				-0.4	0
-0.38	0				-0.38	0				-0.38	0
-0.36	0				-0.36	0				-0.36	0
-0.34	0				-0.34	0				-0.34	0
-0.32	0				-0.32	0				-0.32	0
-0.3	0				-0.3	0				-0.3	0
-0.28	0				-0.28	0				-0.28	0
-0.26	0				-0.26	0				-0.26	0
-0.24	0				-0.24	0				-0.24	0
-0.22	0				-0.22	0				-0.22	0
-0.2	0				-0.2	0				-0.2	0
-0.18	0				-0.18	0				-0.18	0
-0.16	0				-0.16	0				-0.16	0
-0.14	0				-0.14	0				-0.14	0
-0.12	0				-0.12	0				-0.12	1
-0.1	4				-0.1	4				-0.1	0
-0.08	6				-0.08	6				-0.08	9
-0.06	55				-0.06	55				-0.06	41
-0.04	440				-0.04	440				-0.04	401
-0.02	1889				-0.02	1889				-0.02	1836
0	4418				0	4418				0	4487
0.02	8067				0.02	8067				0.02	8145
0.04	12682				0.04	12682				0.04	13096
0.06	13052				0.06	13052				0.06	13663
0.08	9764				0.08	9764				0.08	10520
0.1	6356				0.1	6356				0.1	7160
0.12	3586				0.12	3586				0.12	4397
0.14	1810				0.14	1810				0.14	2732
0.16	1277				0.16	1277				0.16	2265
0.18	1459				0.18	1459				0.18	2798
0.2	2796				0.2	2796				0.2	5775
0.22	7898				0.22	7898				0.22	16980
0.24	19708				0.24	19708				0.24	43615
0.26	33091				0.26	33091				0.26	72447
0.28	33563				0.28	33563				0.28	73854
0.3	20820				0.3	20820				0.3	45548
0.32	8039				0.32	8039				0.32	17567
0.34	2319				0.34	2319				0.34	4719
0.36	993				0.36	993				0.36	1573
0.38	834				0.38	834				0.38	1151
0.4	776				0.4	776				0.4	1037
0.42	642				0.42	642				0.42	974
0.44	645				0.44	645				0.44	1052
0.46	931				0.46	931				0.46	1774
0.48	1923				0.48	1923				0.48	3696
0.5	3343				0.5	3343				0.5	6626
0.52	4135				0.52	4135				0.52	8144
0.54	3427				0.54	3427				0.54	6706
0.56	1907				0.56	1907				0.56	3791
0.58	837				0.58	837				0.58	1666
0.6	412				0.6	412				0.6	808
0.62	292				0.62	292				0.62	563
0.64	271				0.64	271				0.64	511
0.66	292				0.66	292				0.66	499
0.68	284				0.68	284				0.68	477
0.7	287				0.7	287				0.7	496
0.72	301				0.72	301				0.72	495
0.74	320				0.74	320				0.74	517
0.76	364				0.76	364				0.76	574
0.78	439				0.78	439				0.78	630
0.8	527				0.8	527				0.8	710
0.82	562				0.82	562				0.82	687
0.84	540				0.84	540				0.84	665
0.86	696				0.86	696				0.86	726
0.88	1242				0.88	1242				0.88	1218
0.9	2313				0.9	2313				0.9	1895
0.92	3269				0.92	3269				0.92	2668
0.94	3245				0.94	3245				0.94	2666
0.96	2367				0.96	2367				0.96	1957
0.98	1413				0.98	1413				0.98	1335
1	970				1	970				1	1128
1.02	1031				1.02	1031				1.02	1385
1.04	1190				1.04	1190				1.04	1595
1.06	976				1.06	976				1.06	1416
1.08	639				1.08	639				1.08	923
1.1	333				1.1	333				1.1	546
1.12	188				1.12	188				1.12	368
1.14	161				1.14	161				1.14	316
1.16	156				1.16	156				1.16	310
1.18	157				1.18	157				1.18	323
1.2	127				1.2	127				1.2	420
1.22	141				1.22	141				1.22	591
1.24	145				1.24	145				1.24	799
1.26	154				1.26	154				1.26	831
1.28	124				1.28	124				1.28	681
1.3	143				1.3	143				1.3	501
1.32	138				1.32	138				1.32	346
1.34	149				1.34	149				1.34	273
1.36	140				1.36	140				1.36	228
1.38	123				1.38	123				1.38	236
1.4	121				1.4	121				1.4	236
1.42	143				1.42	143				1.42	211
1.44	121				1.44	121				1.44	226
1.46	121				1.46	121				1.46	225
1.48	126				1.48	126				1.48	213
1.5	147				1.5	147				1.5	212
1.52	126				1.52	126				1.52	214
1.54	130				1.54	130				1.54	208
1.56	122				1.56	122				1.56	197
1.58	103				1.58	103				1.58	198
1.6	105				1.6	105				1.6	173
1.62	100				1.62	100				1.62	173
1.64	105				1.64	105				1.64	202
1.66	109				1.66	109				1.66	208
1.68	194				1.68	194				1.68	297
1.7	254				1.7	254				1.7	434
1.72	355				1.72	355				1.72	591
1.74	387				1.74	387				1.74	657
1.76	334				1.76	334				1.76	624
1.78	269				1.78	269				1.78	488
1.8	200				1.8	200				1.8	319
1.82	164				1.82	164				1.82	260
1.84	127				1.84	127				1.84	214
1.86	115				1.86	115				1.86	164
1.88	109				1.88	109				1.88	166
1.9	103				1.9	103				1.9	171
1.92	124				1.92	124				1.92	210
1.94	170				1.94	170				1.94	289
1.96	243				1.96	243				1.96	439
1.98	368				1.98	368				1.98	648
2	478				2	478				2	797
2.02	503				2.02	503				2.02	850
2.04	430				2.04	430				2.04	715
2.06	307				2.06	307				2.06	469
2.08	197				2.08	197				2.08	315
2.1	141				2.1	141				2.1	259
2.12	109				2.12	109				2.12	176
2.14	114				2.14	114				2.14	188
2.16	98				2.16	98				2.16	165
2.18	101				2.18	101				2.18	145
2.2	102				2.2	102				2.2	140
2.22	109				2.22	109				2.22	131
2.24	104				2.24	104				2.24	133
2.26	108				2.26	108				2.26	153
2.28	91				2.28	91				2.28	157
2.3	104				2.3	104				2.3	158
2.32	107				2.32	107				2.32	150
2.34	111				2.34	111				2.34	118
2.36	105				2.36	105				2.36	137
2.38	94				2.38	94				2.38	122
2.4	90				2.4	90				2.4	128
2.42	89				2.42	89				2.42	112
2.44	99				2.44	99				2.44	132
2.46	94				2.46	94				2.46	131
2.48	99				2.48	99				2.48	117
2.5	96				2.5	96				2.5	108
2.52	83				2.52	83				2.52	118
2.54	90				2.54	90				2.54	126
2.56	106				2.56	106				2.56	125
2.58	113				2.58	113				2.58	116
2.6	101				2.6	101				2.6	152
2.62	125				2.62	125				2.62	153
2.64	116				2.64	116				2.64	177
2.66	120				2.66	120				2.66	157
2.68	109				2.68	109				2.68	138
2.7	80				2.7	80				2.7	126
2.72	79				2.72	79				2.72	134
2.74	87				2.74	87				2.74	118
2.76	85				2.76	85				2.76	120
2.78	79				2.78	79				2.78	124
2.8	94				2.8	94				2.8	111
2.82	83				2.82	83				2.82	111
2.84	92				2.84	92				2.84	98
2.86	96				2.86	96				2.86	125
2.88	91				2.88	91				2.88	126
2.9	93				2.9	93				2.9	134
2.92	91				2.92	91				2.92	109
2.94	100				2.94	100				2.94	109
2.96	89				2.96	89				2.96	102
2.98	89				2.98	89				2.98	110
3	88				3	88				3	115
3.02	80				3.02	80				3.02	103
3.04	92				3.04	92				3.04	113
3.06	80				3.06	80				3.06	115
3.08	77				3.08	77				3.08	107
3.1	78				3.1	78				3.1	119
3.12	72				3.12	72				3.12	106
3.14	82				3.14	82				3.14	115
3.16	87				3.16	87				3.16	125
3.18	96				3.18	96				3.18	105
3.2	103				3.2	103				3.2	110
3.22	101				3.22	101				3.22	106
3.24	92				3.24	92				3.24	98
3.26	100				3.26	100				3.26	98
3.28	89				3.28	89				3.28	126
3.3	95				3.3	95				3.3	94
3.32	89				3.32	89				3.32	101
3.34	94				3.34	94				3.34	105
3.36	92				3.36	92				3.36	103
3.38	94				3.38	94				3.38	100
3.4	97				3.4	97				3.4	111
3.42	100				3.42	100				3.42	113
3.44	102				3.44	102				3.44	120
3.46	89				3.46	89				3.46	111
3.48	105				3.48	105				3.48	105
3.5	118				3.5	118				3.5	109
3.52	105				3.52	105				3.52	101
3.54	103				3.54	103				3.54	95
3.56	98				3.56	98				3.56	103
3.58	94				3.58	94				3.58	104
3.6	113				3.6	113				3.6	101
3.62	125				3.62	125				3.62	106
3.64	146				3.64	146				3.64	138
3.66	124				3.66	124				3.66	152
3.68	130				3.68	130				3.68	152
3.7	143				3.7	143				3.7	150
3.72	155				3.72	155				3.72	140
3.74	124				3.74	124				3.74	150
3.76	107				3.76	107				3.76	128
3.78	113				3.78	113				3.78	110
3.8	102				3.8	102				3.8	98
3.82	108				3.82	108				3.82	105
3.84	93				3.84	93				3.84	88
3.86	118				3.86	118				3.86	92
3.88	92				3.88	92				3.88	77
3.9	82				3.9	82				3.9	104
3.92	85				3.92	85				3.92	101
3.94	107				3.94	107				3.94	93
3.96	104				3.96	104				3.96	102
3.98	120				3.98	120				3.98	106
4	98				4	98				4	127
4.02	101				4.02	101				4.02	106
4.04	97				4.04	97				4.04	111
4.06	102				4.06	102				4.06	107
4.08	94				4.08	94				4.08	104
4.1	89				4.1	89				4.1	91
4.12	100				4.12	100				4.12	99
4.14	95				4.14	95				4.14	114
4.16	90				4.16	90				4.16	97
4.18	100				4.18	100				4.18	100
4.2	99				4.2	99				4.2	117
4.22	103				4.22	103				4.22	114
4.24	101				4.24	101				4.24	102
4.26	103				4.26	103				4.26	101
4.28	113				4.28	113				4.28	99
4.3	110				4.3	110				4.3	117
4.32	92				4.32	92				4.32	115
4.34	101				4.34	101				4.34	98
4.36	99				4.36	99				4.36	96
4.38	105				4.38	105				4.38	90
4.4	98				4.4	98				4.4	98
4.42	115				4.42	115				4.42	109
4.44	108				4.44	108				4.44	99
4.46	113				4.46	113				4.46	98
4.48	110				4.48	110				4.48	96
4.5	105				4.5	105				4.5	120
4.52	114				4.52	114				4.52	110
4.54	129				4.54	129				4.54	101
4.56	109				4.56	109				4.56	92
4.58	129				4.58	129				4.58	108
4.6	120				4.6	120				4.6	95
4.62	113				4.62	113				4.62	89
4.64	106				4.64	106				4.64	89
4.66	106				4.66	106				4.66	102
4.68	106				4.68	106				4.68	109
4.7	104				4.7	104				4.7	109
4.72	110				4.72	110				4.72	97
4.74	129				4.74	129				4.74	105
4.76	125				4.76	125				4.76	97
4.78	102				4.78	102				4.78	100
4.8	122				4.8	122				4.8	103
4.82	112				4.82	112				4.82	88
4.84	119				4.84	119				4.84	102
4.86	113				4.86	113				4.86	116
4.88	127				4.88	127				4.88	106
4.9	127				4.9	127				4.9	114
4.92	126				4.92	126				4.92	95
4.94	122				4.94	122				4.94	109
4.96	121				4.96	121				4.96	116
4.98	136				4.98	136				4.98	111
5	101				5	101				5	107
5.02	121				5.02	121				5.02	91
5.04	118				5.04	118				5.04	115
5.06	123				5.06	123				5.06	108
5.08	129				5.08	129				5.08	110
5.1	114				5.1	114				5.1	107
5.12	101				5.12	101				5.12	93
5.14	118				5.14	118				5.14	99
5.16	150				5.16	150				5.16	103
5.18	124				5.18	124				5.18	108
5.2	129				5.2	129				5.2	86
5.22	127				5.22	127				5.22	110
5.24	114				5.24	114				5.24	118
5.26	121				5.26	121				5.26	123
5.28	155				5.28	155				5.28	145
5.3	217				5.3	217				5.3	150
5.32	287				5.32	287				5.32	208
5.34	380				5.34	380				5.34	322
5.36	515				5.36	515				5.36	404
5.38	670				5.38	670				5.38	497
5.4	764				5.4	764				5.4	628
5.42	757				5.42	757				5.42	622
5.44	683				5.44	683				5.44	540
5.46	559				5.46	559				5.46	434
5.48	387				5.48	387				5.48	329
5.5	287				5.5	287				5.5	260
5.52	211				5.52	211				5.52	180
5.54	148				5.54	148				5.54	160
5.56	137				5.56	137				5.56	132
5.58	123				5.58	123				5.58	115
5.6	150				5.6	150				5.6	114
5.62	121				5.62	121				5.62	126
5.64	136				5.64	136				5.64	108
5.66	130				5.66	130				5.66	116
5.68	135				5.68	135				5.68	105
5.7	134				5.7	134				5.7	119
5.72	136				5.72	136				5.72	86
5.74	142				5.74	142				5.74	114
5.76	137				5.76	137				5.76	121
5.78	139				5.78	139				5.78	111
5.8	120				5.8	120				5.8	120
5.82	150				5.82	150				5.82	122
5.84	143				5.84	143				5.84	138
5.86	143				5.86	143				5.86	140
5.88	189				5.88	189				5.88	167
5.9	186				5.9	186				5.9	153
5.92	204				5.92	204				5.92	172
5.94	252				5.94	252				5.94	171
5.96	230				5.96	230				5.96	198
5.98	209				5.98	209				5.98	162
6	196				6	196				6	156
6.02	158				6.02	158				6.02	154
6.04	147				6.04	147				6.04	132
6.06	149				6.06	149				6.06	116
6.08	137				6.08	137				6.08	127
6.1	141				6.1	141				6.1	119
6.12	111				6.12	111				6.12	107
6.14	120				6.14	120				6.14	130
6.16	144				6.16	144				6.16	94
6.18	141				6.18	141				6.18	122
6.2	166				6.2	166				6.2	136
6.22	160				6.22	160				6.22	156
6.24	202				6.24	202				6.24	152
6.26	201				6.26	201				6.26	155
6.28	209				6.28	209				6.28	175
6.3	222				6.3	222				6.3	154
6.32	219				6.32	219				6.32	171
6.34	240				6.34	240				6.34	187
6.36	268				6.36	268				6.36	182
6.38	238				6.38	238				6.38	193
6.4	245				6.4	245				6.4	182
6.42	205				6.42	205				6.42	167
6.44	217				6.44	217				6.44	161
6.46	169				6.46	169				6.46	147
6.48	172				6.48	172				6.48	161
6.5	145				6.5	145				6.5	147
6.52	134				6.52	134				6.52	140
6.54	135				6.54	135				6.54	130
6.56	160				6.56	160				6.56	120
6.58	131				6.58	131				6.58	125
6.6	136				6.6	136				6.6	111
6.62	144				6.62	144				6.62	114
6.64	142				6.64	142				6.64	125
6.66	127				6.66	127				6.66	94
6.68	147				6.68	147				6.68	123
6.7	132				6.7	132				6.7	131
6.72	160				6.72	160				6.72	126
6.74	129				6.74	129				6.74	108
6.76	155				6.76	155				6.76	121
6.78	158				6.78	158				6.78	118
6.8	165				6.8	165				6.8	129
6.82	150				6.82	150				6.82	119
6.84	167				6.84	167				6.84	135
6.86	176				6.86	176				6.86	137
6.88	184				6.88	184				6.88	164
6.9	171				6.9	171				6.9	200
6.92	210				6.92	210				6.92	162
6.94	197				6.94	197				6.94	166
6.96	199				6.96	199				6.96	158
6.98	177				6.98	177				6.98	144
7	174				7	174				7	161
7.02	172				7.02	172				7.02	144
7.04	151				7.04	151				7.04	128
7.06	142				7.06	142				7.06	132
7.08	157				7.08	157				7.08	130
7.1	153				7.1	153				7.1	126
7.12	172				7.12	172				7.12	141
7.14	167				7.14	167				7.14	122
7.16	151				7.16	151				7.16	130
7.18	150				7.18	150				7.18	133
7.2	166				7.2	166				7.2	117
7.22	148				7.22	148				7.22	129
7.24	140				7.24	140				7.24	123
7.26	159				7.26	159				7.26	149
7.28	143				7.28	143				7.28	117
7.3	164				7.3	164				7.3	128
7.32	150				7.32	150				7.32	109
7.34	152				7.34	152				7.34	125
7.36	162				7.36	162				7.36	133
7.38	175				7.38	175				7.38	120
7.4	143				7.4	143				7.4	126
7.42	171				7.42	171				7.42	135
7.44	174				7.44	174				7.44	154
7.46	167				7.46	167				7.46	147
7.48	177				7.48	177				7.48	134
7.5	165				7.5	165				7.5	156
7.52	176				7.52	176				7.52	131
7.54	167				7.54	167				7.54	135
7.56	153				7.56	153				7.56	131
7.58	211				7.58	211				7.58	138
7.6	195				7.6	195				7.6	166
7.62	191				7.62	191				7.62	149
7.64	191				7.64	191				7.64	141
7.66	213				7.66	213				7.66	160
7.68	196				7.68	196				7.68	165
7.7	219				7.7	219				7.7	171
7.72	240				7.72	240				7.72	185
7.74	250				7.74	250				7.74	171
7.76	240				7.76	240				7.76	191
7.78	273				7.78	273				7.78	213
7.8	329				7.8	329				7.8	245
7.82	402				7.82	402				7.82	301
7.84	594				7.84	594				7.84	418
7.86	1004				7.86	1004				7.86	741
7.88	1804				7.88	1804				7.88	1366
7.9	3399				7.9	3399				7.9	2413
7.92	5996				7.92	5996				7.92	4311
7.94	9790				7.94	9790				7.94	6952
7.96	14486				7.96	14486				7.96	10625
7.98	19699				7.98	19699				7.98	14191
8	24877				8	24877				8	17514
8.02	27665				8.02	27665				8.02	20255
8.04	28298				8.04	28298				8.04	20187
8.06	26004				8.06	26004				8.06	18265
8.08	21754				8.08	21754				8.08	15660
8.1	16656				8.1	16656				8.1	11825
8.12	11554				8.12	11554				8.12	8256
8.14	7191				8.14	7191				8.14	5309
8.16	4221				8.16	4221				8.16	2984
8.18	2173				8.18	2173				8.18	1566
8.2	1169				8.2	1169				8.2	833
8.22	649				8.22	649				8.22	494
8.24	389				8.24	389				8.24	290
8.26	306				8.26	306				8.26	250
8.28	241				8.28	241				8.28	241
8.3	230				8.3	230				8.3	237
8.32	217				8.32	217				8.32	203
8.34	206				8.34	206				8.34	220
8.36	206				8.36	206				8.36	167
8.38	173				8.38	173				8.38	172
8.4	167				8.4	167				8.4	148
8.42	198				8.42	198				8.42	155
8.44	176				8.44	176				8.44	152
8.46	159				8.46	159				8.46	171
8.48	181				8.48	181				8.48	138
8.5	179				8.5	179				8.5	123
8.52	169				8.52	169				8.52	154
8.54	187				8.54	187				8.54	147
8.56	191				8.56	191				8.56	150
8.58	232				8.58	232				8.58	149
8.6	194				8.6	194				8.6	170
8.62	234				8.62	234				8.62	165
8.64	250				8.64	250				8.64	196
8.66	240				8.66	240				8.66	197
8.68	248				8.68	248				8.68	188
8.7	330				8.7	330				8.7	247
8.72	390				8.72	390				8.72	288
8.74	526				8.74	526				8.74	410
8.76	774				8.76	774				8.76	551
8.78	1105				8.78	1105				8.78	848
8.8	1711				8.8	1711				8.8	1261
8.82	2321				8.82	2321				8.82	1754
8.84	3031				8.84	3031				8.84	2309
8.86	3787				8.86	3787				8.86	2578
8.88	4180				8.88	4180				8.88	2966
8.9	4173				8.9	4173				8.9	3082
8.92	3944				8.92	3944				8.92	2840
8.94	3396				8.94	3396				8.94	2498
8.96	2722				8.96	2722				8.96	1926
8.98	1992				8.98	1992				8.98	1318
9	1288				9	1288				9	894
9.02	781				9.02	781				9.02	527
9.04	448				9.04	448				9.04	322
9.06	254				9.06	254				9.06	197
9.08	136				9.08	136				9.08	115
9.1	76				9.1	76				9.1	77
9.12	59				9.12	59				9.12	55
9.14	48				9.14	48				9.14	68
9.16	49				9.16	49				9.16	49
9.18	53				9.18	53				9.18	34
9.2	47				9.2	47				9.2	47
9.22	35				9.22	35				9.22	44
9.24	45				9.24	45				9.24	50
9.26	36				9.26	36				9.26	30
9.28	56				9.28	56				9.28	45
9.3	34				9.3	34				9.3	33
9.32	36				9.32	36				9.32	38
9.34	28				9.34	28				9.34	43
9.36	41				9.36	41				9.36	35
9.38	44				9.38	44				9.38	40
9.4	48				9.4	48				9.4	42
9.42	38				9.42	38				9.42	37
9.44	27				9.44	27				9.44	41
9.46	39				9.46	39				9.46	36
9.48	38				9.48	38				9.48	34
9.5	32				9.5	32				9.5	32
9.52	39				9.52	39				9.52	28
9.54	34				9.54	34				9.54	38
9.56	37				9.56	37				9.56	39
9.58	40				9.58	40				9.58	46
9.6	39				9.6	39				9.6	28
9.62	38				9.62	38				9.62	45
9.64	48				9.64	48				9.64	39
9.66	44				9.66	44				9.66	38
9.68	36				9.68	36				9.68	37
9.7	52				9.7	52				9.7	33
9.72	33				9.72	33				9.72	42
9.74	32				9.74	32				9.74	32
9.76	36				9.76	36				9.76	32
9.78	42				9.78	42				9.78	35
9.8	30				9.8	30				9.8	26
9.82	48				9.82	48				9.82	27
9.84	38				9.84	38				9.84	41
9.86	36				9.86	36				9.86	44
9.88	28				9.88	28				9.88	36
9.9	38				9.9	38				9.9	34
9.92	40				9.92	40				9.92	34
9.94	36				9.94	36				9.94	33
9.96	43				9.96	43				9.96	38
9.98	36				9.98	36				9.98	35
10	29				10	29				10	44
10.02	36				10.02	36				10.02	38
10.04	27				10.04	27				10.04	33
10.06	34				10.06	34				10.06	41
10.08	33				10.08	33				10.08	35
10.1	43				10.1	43				10.1	35
10.12	32				10.12	32				10.12	38
10.14	31				10.14	31				10.14	27
10.16	31				10.16	31				10.16	32
10.18	38				10.18	38				10.18	43
10.2	31				10.2	31				10.2	40
10.22	37				10.22	37				10.22	36
10.24	39				10.24	39				10.24	36
10.26	38				10.26	38				10.26	31
10.28	33				10.28	33				10.28	38
10.3	33				10.3	33				10.3	44
10.32	36				10.32	36				10.32	29
10.34	39				10.34	39				10.34	28
10.36	38				10.36	38				10.36	40
10.38	45				10.38	45				10.38	32
10.4	38				10.4	38				10.4	34
10.42	41				10.42	41				10.42	34
10.44	39				10.44	39				10.44	33
10.46	33				10.46	33				10.46	31
10.48	29				10.48	29				10.48	42
10.5	34				10.5	34				10.5	48
10.52	34				10.52	34				10.52	40
10.54	36				10.54	36				10.54	40
10.56	44				10.56	44				10.56	35
10.58	39				10.58	39				10.58	38
10.6	47				10.6	47				10.6	32
10.62	30				10.62	30				10.62	36
10.64	46				10.64	46				10.64	32
10.66	40				10.66	40				10.66	49
10.68	40				10.68	40				10.68	42
10.7	39				10.7	39				10.7	33
10.72	29				10.72	29				10.72	35
10.74	30				10.74	30				10.74	41
10.76	37				10.76	37				10.76	38
10.78	52				10.78	52				10.78	28
10.8	42				10.8	42				10.8	44
10.82	40				10.82	40				10.82	31
10.84	38				10.84	38				10.84	36
10.86	35				10.86	35				10.86	41
10.88	40				10.88	40				10.88	38
10.9	40				10.9	40				10.9	38
10.92	31				10.92	31				10.92	38
10.94	36				10.94	36				10.94	30
10.96	36				10.96	36				10.96	31
10.98	41				10.98	41				10.98	27
11	38				11	38				11	39
11.02	43				11.02	43				11.02	43
11.04	39				11.04	39				11.04	37
11.06	35				11.06	35				11.06	28
11.08	31				11.08	31				11.08	31
11.1	28				11.1	28				11.1	39
11.12	36				11.12	36				11.12	34
11.14	40				11.14	40				11.14	44
11.16	51				11.16	51				11.16	34
11.18	39				11.18	39				11.18	33
11.2	38				11.2	38				11.2	32
11.22	42				11.22	42				11.22	36
11.24	42				11.24	42				11.24	31
11.26	46				11.26	46				11.26	31
11.28	34				11.28	34				11.28	40
11.3	41				11.3	41				11.3	36
11.32	38				11.32	38				11.32	42
11.34	45				11.34	45				11.34	33
11.36	54				11.36	54				11.36	44
11.38	40				11.38	40				11.38	40
11.4	36				11.4	36				11.4	44
11.42	35				11.42	35				11.42	32
11.44	32				11.44	32				11.44	33
11.46	28				11.46	28				11.46	27
11.48	39				11.48	39				11.48	32
11.5	34				11.5	34				11.5	32
11.52	38				11.52	38				11.52	28
11.54	39				11.54	39				11.54	33
11.56	35				11.56	35				11.56	40
11.58	40				11.58	40				11.58	27
11.6	41				11.6	41				11.6	45
11.62	38				11.62	38				11.62	39
11.64	49				11.64	49				11.64	36
11.66	41				11.66	41				11.66	48
11.68	52				11.68	52				11.68	36
11.7	46				11.7	46				11.7	31
11.72	30				11.72	30				11.72	20
11.74	39				11.74	39				11.74	24
11.76	44				11.76	44				11.76	28
11.78	38				11.78	38				11.78	25
11.8	39				11.8	39				11.8	33
11.82	53				11.82	53				11.82	26
11.84	40				11.84	40				11.84	24
11.86	41				11.86	41				11.86	39
11.88	53				11.88	53				11.88	33
11.9	43				11.9	43				11.9	33
11.92	30				11.92	30				11.92	32
11.94	41				11.94	41				11.94	36
11.96	37				11.96	37				11.96	38
11.98	41				11.98	41				11.98	24
12	45				12	45				12	41
12.02	27				12.02	27				12.02	38
12.04	38				12.04	38				12.04	45
12.06	35				12.06	35				12.06	31
12.08	38				12.08	38				12.08	30
12.1	31				12.1	31				12.1	37
12.12	45				12.12	45				12.12	47
12.14	37				12.14	37				12.14	37
12.16	37				12.16	37				12.16	37
12.18	46				12.18	46				12.18	35
12.2	41				12.2	41				12.2	36
12.22	31				12.22	31				12.22	37
12.24	35				12.24	35				12.24	34
12.26	38				12.26	38				12.26	37
12.28	40				12.28	40				12.28	31
12.3	35				12.3	35				12.3	32
12.32	35				12.32	35				12.32	32
12.34	36				12.34	36				12.34	33
12.36	28				12.36	28				12.36	38
12.38	39				12.38	39				12.38	35
12.4	34				12.4	34				12.4	32
12.42	43				12.42	43				12.42	42
12.44	44				12.44	44				12.44	38
12.46	41				12.46	41				12.46	28
12.48	49				12.48	49				12.48	26
12.5	44				12.5	44				12.5	39
12.52	40				12.52	40				12.52	41
12.54	37				12.54	37				12.54	32
12.56	37				12.56	37				12.56	36
12.58	45				12.58	45				12.58	40
12.6	37				12.6	37				12.6	37
12.62	36				12.62	36				12.62	34
12.64	45				12.64	45				12.64	32
12.66	31				12.66	31				12.66	35
12.68	29				12.68	29				12.68	35
12.7	33				12.7	33				12.7	27
12.72	36				12.72	36				12.72	29
12.74	36				12.74	36				12.74	35
12.76	41				12.76	41				12.76	34
12.78	33				12.78	33				12.78	39
12.8	46				12.8	46				12.8	47
12.82	34				12.82	34				12.82	37
12.84	39				12.84	39				12.84	27
12.86	46				12.86	46				12.86	33
12.88	34				12.88	34				12.88	35
12.9	43				12.9	43				12.9	36
12.92	43				12.92	43				12.92	30
12.94	42				12.94	42				12.94	33
12.96	44				12.96	44				12.96	49
12.98	36				12.98	36				12.98	31
13	41				13	41				13	36
13.02	34				13.02	34				13.02	45
13.04	34				13.04	34				13.04	27
13.06	36				13.06	36				13.06	25
13.08	34				13.08	34				13.08	34
13.1	35				13.1	35				13.1	36
13.12	43				13.12	43				13.12	25
13.14	40				13.14	40				13.14	24
13.16	41				13.16	41				13.16	37
13.18	42				13.18	42				13.18	35
13.2	35				13.2	35				13.2	34
13.22	43				13.22	43				13.22	28
13.24	43				13.24	43				13.24	29
13.26	41				13.26	41				13.26	32
13.28	30				13.28	30				13.28	25
13.3	43				13.3	43				13.3	26
13.32	39				13.32	39				13.32	38
13.34	42				13.34	42				13.34	34
13.36	36				13.36	36				13.36	38
13.38	21				13.38	21				13.38	39
13.4	32				13.4	32				13.4	41
13.42	40				13.42	40				13.42	32
13.44	41				13.44	41				13.44	29
13.46	40				13.46	40				13.46	34
13.48	40				13.48	40				13.48	36
13.5	33				13.5	33				13.5	26
13.52	36				13.52	36				13.52	34
13.54	37				13.54	37				13.54	33
13.56	33				13.56	33				13.56	35
13.58	33				13.58	33				13.58	35
13.6	36				13.6	36				13.6	27
13.62	39				13.62	39				13.62	36
13.64	38				13.64	38				13.64	29
13.66	46				13.66	46				13.66	36
13.68	36				13.68	36				13.68	35
13.7	46				13.7	46				13.7	35
13.72	38				13.72	38				13.72	27
13.74	32				13.74	32				13.74	35
13.76	38				13.76	38				13.76	29
13.78	40				13.78	40				13.78	29
13.8	42				13.8	42				13.8	26
13.82	42				13.82	42				13.82	22
13.84	35				13.84	35				13.84	28
13.86	40				13.86	40				13.86	28
13.88	38				13.88	38				13.88	31
13.9	35				13.9	35				13.9	34
13.92	34				13.92	34				13.92	30
13.94	36				13.94	36				13.94	25
13.96	33				13.96	33				13.96	35
13.98	36				13.98	36				13.98	25
14	47				14	47				14	26
14.02	39				14.02	39				14.02	26
14.04	33				14.04	33				14.04	40
14.06	33				14.06	33				14.06	35
14.08	48				14.08	48				14.08	33
14.1	31				14.1	31				14.1	26
14.12	44				14.12	44				14.12	32
14.14	43				14.14	43				14.14	30
14.16	29				14.16	29				14.16	35
14.18	33				14.18	33				14.18	26
14.2	34				14.2	34				14.2	35
14.22	31				14.22	31				14.22	39
14.24	36				14.24	36				14.24	33
14.26	40				14.26	40				14.26	35
14.28	38				14.28	38				14.28	30
14.3	34				14.3	34				14.3	32
14.32	38				14.32	38				14.32	32
14.34	33				14.34	33				14.34	30
14.36	35				14.36	35				14.36	35
14.38	33				14.38	33				14.38	37
14.4	32				14.4	32				14.4	37
14.42	30				14.42	30				14.42	32
14.44	33				14.44	33				14.44	20
14.46	34				14.46	34				14.46	29
14.48	33				14.48	33				14.48	30
14.5	35				14.5	35				14.5	29
14.52	34				14.52	34				14.52	33
14.54	37				14.54	37				14.54	35
14.56	33				14.56	33				14.56	32
14.58	36				14.58	36				14.58	23
14.6	37				14.6	37				14.6	28
14.62	31				14.62	31				14.62	30
14.64	28				14.64	28				14.64	31
14.66	38				14.66	38				14.66	35
14.68	26				14.68	26				14.68	30
14.7	34				14.7	34				14.7	31
14.72	37				14.72	37				14.72	35
14.74	39				14.74	39				14.74	28
14.76	33				14.76	33				14.76	27
14.78	33				14.78	33				14.78	24
14.8	24				14.8	24				14.8	25
14.82	25				14.82	25				14.82	36
14.84	29				14.84	29				14.84	24
14.86	38				14.86	38				14.86	26
14.88	35				14.88	35				14.88	24
14.9	35				14.9	35				14.9	24
14.92	35				14.92	35				14.92	27
14.94	21				14.94	21				14.94	30
14.96	35				14.96	35				14.96	33
14.98	36				14.98	36				14.98	34
15	32				15	32				15	28
15.02	30				15.02	30				15.02	28
15.04	26				15.04	26				15.04	26
15.06	27				15.06	27				15.06	28
15.08	35				15.08	35				15.08	26
15.1	33				15.1	33				15.1	26
15.12	41				15.12	41				15.12	31
15.14	31				15.14	31				15.14	19
15.16	44				15.16	44				15.16	25
15.18	38				15.18	38				15.18	29
15.2	27				15.2	27				15.2	26
15.22	28				15.22	28				15.22	25
15.24	29				15.24	29				15.24	36
15.26	27				15.26	27				15.26	33
15.28	31				15.28	31				15.28	20
15.3	38				15.3	38				15.3	28
15.32	35				15.32	35				15.32	31
15.34	32				15.34	32				15.34	31
15.36	30				15.36	30				15.36	26
15.38	35				15.38	35				15.38	28
15.4	32				15.4	32				15.4	34
15.42	37				15.42	37				15.42	25
15.44	34				15.44	34				15.44	27
15.46	38				15.46	38				15.46	33
15.48	35				15.48	35				15.48	28
15.5	32				15.5	32				15.5	25
15.52	28				15.52	28				15.52	24
15.54	27				15.54	27				15.54	23
15.56	32				15.56	32				15.56	35
15.58	30				15.58	30				15.58	20
15.6	33				15.6	33				15.6	21
15.62	32				15.62	32				15.62	30
15.64	35				15.64	35				15.64	26
15.66	38				15.66	38				15.66	23
15.68	39				15.68	39				15.68	23
15.7	30				15.7	30				15.7	26
15.72	30				15.72	30				15.72	18
15.74	26				15.74	26				15.74	17
15.76	27				15.76	27				15.76	18
15.78	32				15.78	32				15.78	26
15.8	29				15.8	29				15.8	28
15.82	27				15.82	27				15.82	30
15.84	33				15.84	33				15.84	30
15.86	32				15.86	32				15.86	30
15.88	34				15.88	34				15.88	27
15.9	34				15.9	34				15.9	21
15.92	35				15.92	35				15.92	26
15.94	33				15.94	33				15.94	29
15.96	39				15.96	39				15.96	29
15.98	34				15.98	34				15.98	21
16	48				16	48				16	32
16.02	41				16.02	41				16.02	35
16.04	61				16.04	61				16.04	29
16.06	49				16.06	49				16.06	32
16.08	49				16.08	49				16.08	24
16.1	45				16.1	45				16.1	33
16.12	42				16.12	42				16.12	29
16.14	47				16.14	47				16.14	23
16.16	39				16.16	39				16.16	29
16.18	39				16.18	39				16.18	23
16.2	42				16.2	42				16.2	25
16.22	34				16.22	34				16.22	33
16.24	32				16.24	32				16.24	35
16.26	34				16.26	34				16.26	24
16.28	30				16.28	30				16.28	25
16.3	34				16.3	34				16.3	26
16.32	29				16.32	29				16.32	20
16.34	29				16.34	29				16.34	26
16.36	33				16.36	33				16.36	30
16.38	32				16.38	32				16.38	23
16.4	30				16.4	30				16.4	23
16.42	31				16.42	31				16.42	20
16.44	34				16.44	34				16.44	18
16.46	28				16.46	28				16.46	22
16.48	30				16.48	30				16.48	20
16.5	31				16.5	31				16.5	25
16.52	29				16.52	29				16.52	22
16.54	35				16.54	35				16.54	18
16.56	38				16.56	38				16.56	20
16.58	34				16.58	34				16.58	22
16.6	36				16.6	36				16.6	20
16.62	27				16.62	27				16.62	25
16.64	24				16.64	24				16.64	21
16.66	27				16.66	27				16.66	21
16.68	25				16.68	25				16.68	23
16.7	28				16.7	28				16.7	21
16.72	37				16.72	37				16.72	20
16.74	28				16.74	28				16.74	18
16.76	26				16.76	26				16.76	19
16.78	22				16.78	22				16.78	24
16.8	27				16.8	27				16.8	20
16.82	27				16.82	27				16.82	22
16.84	26				16.84	26				16.84	26
16.86	34				16.86	34				16.86	24
16.88	35				16.88	35				16.88	23
16.9	33				16.9	33				16.9	25
16.92	36				16.92	36				16.92	24
16.94	31				16.94	31				16.94	34
16.96	25				16.96	25				16.96	24
16.98	32				16.98	32				16.98	25
17	28				17	28				17	33
17.02	29				17.02	29				17.02	34
17.04	27				17.04	27				17.04	32
17.06	23				17.06	23				17.06	23
17.08	23				17.08	23				17.08	21
17.1	23				17.1	23				17.1	33
17.12	29				17.12	29				17.12	24
17.14	31				17.14	31				17.14	21
17.16	27				17.16	27				17.16	24
17.18	28				17.18	28				17.18	19
17.2	29				17.2	29				17.2	21
17.22	32				17.22	32				17.22	19
17.24	22				17.24	22				17.24	24
17.26	24				17.26	24				17.26	20
17.28	31				17.28	31				17.28	17
17.3	28				17.3	28				17.3	14
17.32	29				17.32	29				17.32	21
17.34	32				17.34	32				17.34	20
17.36	25				17.36	25				17.36	28
17.38	26				17.38	26				17.38	32
17.4	29				17.4	29				17.4	22
17.42	26				17.42	26				17.42	25
17.44	23				17.44	23				17.44	23
17.46	28				17.46	28				17.46	18
17.48	28				17.48	28				17.48	23
17.5	24				17.5	24				17.5	21
17.52	21				17.52	21				17.52	18
17.54	25				17.54	25				17.54	14
17.56	26				17.56	26				17.56	18
17.58	29				17.58	29				17.58	19
17.6	23				17.6	23				17.6	21
17.62	18				17.62	18				17.62	21
17.64	21				17.64	21				17.64	20
17.66	17				17.66	17				17.66	13
17.68	24				17.68	24				17.68	17
17.7	26				17.7	26				17.7	19
17.72	26				17.72	26				17.72	20
17.74	27				17.74	27				17.74	20
17.76	35				17.76	35				17.76	22
17.78	26				17.78	26				17.78	22
17.8	25				17.8	25				17.8	20
17.82	26				17.82	26				17.82	18
17.84	28				17.84	28				17.84	16
17.86	22				17.86	22				17.86	24
17.88	22				17.88	22				17.88	21
17.9	25				17.9	25				17.9	19
17.92	27				17.92	27				17.92	18
17.94	27				17.94	27				17.94	18
17.96	22				17.96	22				17.96	20
17.98	22				17.98	22				17.98	19
18	27				18	27				18	18
18.02	23				18.02	23				18.02	25
18.04	27				18.04	27				18.04	25
18.06	27				18.06	27				18.06	21
18.08	26				18.08	26				18.08	15
18.1	29				18.1	29				18.1	23
18.12	23				18.12	23				18.12	20
18.14	18				18.14	18				18.14	18
18.16	24				18.16	24				18.16	21
18.18	24				18.18	24				18.18	25
18.2	21				18.2	21				18.2	21
18.22	16				18.22	16				18.22	14
18.24	16				18.24	16				18.24	15
18.26	15				18.26	15				18.26	19
18.28	22				18.28	22				18.28	17
18.3	22				18.3	22				18.3	17
18.32	21				18.32	21				18.32	17
18.34	27				18.34	27				18.34	19
18.36	28				18.36	28				18.36	17
18.38	24				18.38	24				18.38	15
18.4	20				18.4	20				18.4	18
18.42	23				18.42	23				18.42	18
18.44	24				18.44	24				18.44	21
18.46	21				18.46	21				18.46	19
18.48	22				18.48	22				18.48	16
18.5	22				18.5	22				18.5	15
18.52	28				18.52	28				18.52	15
18.54	24				18.54	24				18.54	19
18.56	23				18.56	23				18.56	18
18.58	26				18.58	26				18.58	16
18.6	27				18.6	27				18.6	19
18.62	30				18.62	30				18.62	14
18.64	16				18.64	16				18.64	17
18.66	20				18.66	20				18.66	19
18.68	21				18.68	21				18.68	17
18.7	18				18.7	18				18.7	22
18.72	19				18.72	19				18.72	17
18.74	25				18.74	25				18.74	17
18.76	24				18.76	24				18.76	18
18.78	19				18.78	19				18.78	20
18.8	21				18.8	21				18.8	16
18.82	23				18.82	23				18.82	16
18.84	24				18.84	24				18.84	22
18.86	18				18.86	18				18.86	19
18.88	22				18.88	22				18.88	16
18.9	28				18.9	28				18.9	15
18.92	20				18.92	20				18.92	13
18.94	18				18.94	18				18.94	14
18.96	17				18.96	17				18.96	18
18.98	18				18.98	18				18.98	21
19	17				19	17				19	17
19.02	22				19.02	22				19.02	19
19.04	24				19.04	24				19.04	19
19.06	26				19.06	26				19.06	19
19.08	23				19.08	23				19.08	17
19.1	23				19.1	23				19.1	15
19.12	18				19.12	18				19.12	14
19.14	17				19.14	17				19.14	17
19.16	15				19.16	15				19.16	14
19.18	26				19.18	26				19.18	17
19.2	27				19.2	27				19.2	20
19.22	24				19.22	24				19.22	15
19.24	24				19.24	24				19.24	18
19.26	22				19.26	22				19.26	21
19.28	17				19.28	17				19.28	20
19.3	22				19.3	22				19.3	14
19.32	27				19.32	27				19.32	13
19.34	24				19.34	24				19.34	18
19.36	26				19.36	26				19.36	16
19.38	22				19.38	22				19.38	21
19.4	20				19.4	20				19.4	20
19.42	21				19.42	21				19.42	21
19.44	20				19.44	20				19.44	13
19.46	19				19.46	19				19.46	15
19.48	19				19.48	19				19.48	13
19.5	24				19.5	24				19.5	14
19.52	21				19.52	21				19.52	13
19.54	12				19.54	12				19.54	14
19.56	14				19.56	14				19.56	18
19.58	13				19.58	13				19.58	19
19.6	18				19.6	18				19.6	14
19.62	18				19.62	18				19.62	14
19.64	16				19.64	16				19.64	13
19.66	23				19.66	23				19.66	14
19.68	24				19.68	24				19.68	14
19.7	22				19.7	22				19.7	13
19.72	22				19.72	22				19.72	16
19.74	22				19.74	22				19.74	18
19.76	22				19.76	22				19.76	22
19.78	26				19.78	26				19.78	16
19.8	19				19.8	19				19.8	13
19.82	15				19.82	15				19.82	16
19.84	16				19.84	16				19.84	20
19.86	15				19.86	15				19.86	19
19.88	17				19.88	17				19.88	16
19.9	14				19.9	14				19.9	18
19.92	16				19.92	16				19.92	15
19.94	20				19.94	20				19.94	15
19.96	24				19.96	24				19.96	19
19.98	25				19.98	25				19.98	17
20	21				20	21				20	16
20.02	17				20.02	17				20.02	14
20.04	24				20.04	24				20.04	19
20.06	22				20.06	22				20.06	24
20.08	18				20.08	18				20.08	20
20.1	18				20.1	18				20.1	16
20.12	16				20.12	16				20.12	16
20.14	16				20.14	16				20.14	13
20.16	20				20.16	20				20.16	13
20.18	17				20.18	17				20.18	14
20.2	15				20.2	15				20.2	14
20.22	16				20.22	16				20.22	17
20.24	20				20.24	20				20.24	15
20.26	21				20.26	21				20.26	15
20.28	18				20.28	18				20.28	15
20.3	13				20.3	13				20.3	14
20.32	16				20.32	16				20.32	15
20.34	19				20.34	19				20.34	14
20.36	19				20.36	19				20.36	12
20.38	16				20.38	16				20.38	15
20.4	19				20.4	19				20.4	17
20.42	23				20.42	23				20.42	19
20.44	27				20.44	27				20.44	15
20.46	21				20.46	21				20.46	11
20.48	17				20.48	17				20.48	12
20.5	18				20.5	18				20.5	14
20.52	17				20.52	17				20.52	17
20.54	16				20.54	16				20.54	16
20.56	20				20.56	20				20.56	13
20.58	17				20.58	17				20.58	13
20.6	14				20.6	14				20.6	13
20.62	17				20.62	17				20.62	15
20.64	20				20.64	20				20.64	17
20.66	18				20.66	18				20.66	18
20.68	22				20.68	22				20.68	15
20.7	18				20.7	18				20.7	13
20.72	15				20.72	15				20.72	13
20.74	19				20.74	19				20.74	15
20.76	21				20.76	21				20.76	15
20.78	17				20.78	17				20.78	18
20.8	13				20.8	13				20.8	18
20.82	16				20.82	16				20.82	11
20.84	20				20.84	20				20.84	10
20.86	20				20.86	20				20.86	10
20.88	17				20.88	17				20.88	11
20.9	15				20.9	15				20.9	10
20.92	16				20.92	16				20.92	10
20.94	15				20.94	15				20.94	9
20.96	14				20.96	14				20.96	9
20.98	19				20.98	19				20.98	15
21	19				21	19				21	13
21.02	15				21.02	15				21.02	9
21.04	16				21.04	16				21.04	13
21.06	13				21.06	13				21.06	12
21.08	14				21.08	14				21.08	11
21.1	20				21.1	20				21.1	13
21.12	18				21.12	18				21.12	14
21.14	16				21.14	16				21.14	15
21.16	20				21.16	20				21.16	12
21.18	17				21.18	17				21.18	8
21.2	15				21.2	15				21.2	8
21.22	19				21.22	19				21.22	10
21.24	18				21.24	18				21.24	13
21.26	12				21.26	12				21.26	12
21.28	11				21.28	11				21.28	11
21.3	15				21.3	15				21.3	14
21.32	17				21.32	17				21.32	14
21.34	13				21.34	13				21.34	16
21.36	18				21.36	18				21.36	14
21.38	20				21.38	20				21.38	12
21.4	16				21.4	16				21.4	13
21.42	17				21.42	17				21.42	11
21.44	15				21.44	15				21.44	8
21.46	18				21.46	18				21.46	10
21.48	14				21.48	14				21.48	12
21.5	12				21.5	12				21.5	14
21.52	13				21.52	13				21.52	16
21.54	14				21.54	14				21.54	13
21.56	16				21.56	16				21.56	12
21.58	17				21.58	17				21.58	12
21.6	16				21.6	16				21.6	14
21.62	14				21.62	14				21.62	15
21.64	14				21.64	14				21.64	15
21.66	15				21.66	15				21.66	13
21.68	15				21.68	15				21.68	10
21.7	16				21.7	16				21.7	13
21.72	18				21.72	18				21.72	14
21.74	17				21.74	17				21.74	17
21.76	14				21.76	14				21.76	15
21.78	14				21.78	14				21.78	16
21.8	15				21.8	15				21.8	16
21.82	13				21.82	13				21.82	14
21.84	12				21.84	12				21.84	15
21.86	15				21.86	15				21.86	13
21.88	14				21.88	14				21.88	11
21.9	19				21.9	19				21.9	11
21.92	21				21.92	21				21.92	9
21.94	14				21.94	14				21.94	12
21.96	9				21.96	9				21.96	12
21.98	10				21.98	10				21.98	9
22	12				22	12				22	13
22.02	16				22.02	16				22.02	15
22.04	19				22.04	19				22.04	10
22.06	15				22.06	15				22.06	10
22.08	14				22.08	14				22.08	11
22.1	15				22.1	15				22.1	11
22.12	14				22.12	14				22.12	9
22.14	15				22.14	15				22.14	8
22.16	16				22.16	16				22.16	10
22.18	13				22.18	13				22.18	13
22.2	14				22.2	14				22.2	12
22.22	13				22.22	13				22.22	12
22.24	12				22.24	12				22.24	12
22.26	19				22.26	19				22.26	10
22.28	18				22.28	18				22.28	9
22.3	14				22.3	14				22.3	8
22.32	18				22.32	18				22.32	14
22.34	14				22.34	14				22.34	17
22.36	11				22.36	11				22.36	14
22.38	12				22.38	12				22.38	12
22.4	14				22.4	14				22.4	11
22.42	15				22.42	15				22.42	11
22.44	15				22.44	15				22.44	10
22.46	13				22.46	13				22.46	10
22.48	12				22.48	12				22.48	8
22.5	11				22.5	11				22.5	9
22.52	15				22.52	15				22.52	10
22.54	13				22.54	13				22.54	8
22.56	11				22.56	11				22.56	13
22.58	17				22.58	17				22.58	16
22.6	17				22.6	17				22.6	13
22.62	15				22.62	15				22.62	12
22.64	9				22.64	9				22.64	8
22.66	10				22.66	10				22.66	9
22.68	11				22.68	11				22.68	7
22.7	12				22.7	12				22.7	4
22.72	16				22.72	16				22.72	7
22.74	15				22.74	15				22.74	9
22.76	14				22.76	14				22.76	11
22.78	14				22.78	14				22.78	13
22.8	12				22.8	12				22.8	10
22.82	15				22.82	15				22.82	10
22.84	17				22.84	17				22.84	16
22.86	13				22.86	13				22.86	14
22.88	13				22.88	13				22.88	8
22.9	10				22.9	10				22.9	10
22.92	9				22.92	9				22.92	10
22.94	11				22.94	11				22.94	9
22.96	10				22.96	10				22.96	12
22.98	12				22.98	12				22.98	14
23	13				23	13				23	16
23.02	12				23.02	12				23.02	10
23.04	16				23.04	16				23.04	8
23.06	17				23.06	17				23.06	8
23.08	18				23.08	18				23.08	9
23.1	16				23.1	16				23.1	11
23.12	11				23.12	11				23.12	9
23.14	13				23.14	13				23.14	15
23.16	15				23.16	15				23.16	14
23.18	14				23.18	14				23.18	7
23.2	13				23.2	13				23.2	6
23.22	14				23.22	14				23.22	8
23.24	12				23.24	12				23.24	8
23.26	11				23.26	11				23.26	9
23.28	10				23.28	10				23.28	10
23.3	11				23.3	11				23.3	8
23.32	14				23.32	14				23.32	10
23.34	12				23.34	12				23.34	9
23.36	9				23.36	9				23.36	8
23.38	9				23.38	9				23.38	13
23.4	12				23.4	12				23.4	10
23.42	10				23.42	10				23.42	9
23.44	7				23.44	7				23.44	10
23.46	12				23.46	12				23.46	9
23.48	14				23.48	14				23.48	9
23.5	15				23.5	15				23.5	9
23.52	12				23.52	12				23.52	11
23.54	10				23.54	10				23.54	10
23.56	15				23.56	15				23.56	7
23.58	17				23.58	17				23.58	10
23.6	15				23.6	15				23.6	12
23.62	13				23.62	13				23.62	10
23.64	11				23.64	11				23.64	9
23.66	12				23.66	12				23.66	11
23.68	13				23.68	13				23.68	11
23.7	12				23.7	12				23.7	9
23.72	11				23.72	11				23.72	7
23.74	14				23.74	14				23.74	5
23.76	10				23.76	10				23.76	7
23.78	8				23.78	8				23.78	10
23.8	12				23.8	12				23.8	10
23.82	14				23.82	14				23.82	7
23.84	10				23.84	10				23.84	10
23.86	9				23.86	9				23.86	8
23.88	16				23.88	16				23.88	8
23.9	16				23.9	16				23.9	12
23.92	11				23.92	11				23.92	8
23.94	11				23.94	11				23.94	8
23.96	9				23.96	9				23.96	9
23.98	7				23.98	7				23.98	8
24	6				24	6				24	7
24.02	10				24.02	10				24.02	10
24.04	10				24.04	10				24.04	9
24.06	9				24.06	9				24.06	7
24.08	11				24.08	11				24.08	6
24.1	9				24.1	9				24.1	7
24.12	10				24.12	10				24.12	9
24.14	8				24.14	8				24.14	10
24.16	8				24.16	8				24.16	12
24.18	12				24.18	12				24.18	10
24.2	11				24.2	11				24.2	9
24.22	12				24.22	12				24.22	9
24.24	16				24.24	16				24.24	11
24.26	13				24.26	13				24.26	9
24.28	11				24.28	11				24.28	9
24.3	11				24.3	11				24.3	7
24.32	12				24.32	12				24.32	6
24.34	11				24.34	11				24.34	6
24.36	10				24.36	10				24.36	8
24.38	10				24.38	10				24.38	7
24.4	12				24.4	12				24.4	8
24.42	14				24.42	14				24.42	13
24.44	13				24.44	13				24.44	9
24.46	13				24.46	13				24.46	7
24.48	14				24.48	14				24.48	8
24.5	12				24.5	12				24.5	7
24.52	9				24.52	9				24.52	9
24.54	10				24.54	10				24.54	6
24.56	11				24.56	11				24.56	10
24.58	12				24.58	12				24.58	14
24.6	9				24.6	9				24.6	14
24.62	11				24.62	11				24.62	14
24.64	15				24.64	15				24.64	11
24.66	11				24.66	11				24.66	8
24.68	11				24.68	11				24.68	8
24.7	12				24.7	12				24.7	10
24.72	12				24.72	12				24.72	9
24.74	14				24.74	14				24.74	9
24.76	15				24.76	15				24.76	7
24.78	14				24.78	14				24.78	8
24.8	13				24.8	13				24.8	12
24.82	15				24.82	15				24.82	13
24.84	19				24.84	19				24.84	11
24.86	15				24.86	15				24.86	10
24.88	16				24.88	16				24.88	11
24.9	14				24.9	14				24.9	9
24.92	14				24.92	14				24.92	7
24.94	13				24.94	13				24.94	10
24.96	10				24.96	10				24.96	13
24.98	14				24.98	14				24.98	15
25	17				25	17				25	15
25.02	17				25.02	17				25.02	14
25.04	19				25.04	19				25.04	16
25.06	23				25.06	23				25.06	15
25.08	19				25.08	19				25.08	16
25.1	14				25.1	14				25.1	19
25.12	18				25.12	18				25.12	19
25.14	19				25.14	19				25.14	16
25.16	18				25.16	18				25.16	16
25.18	21				25.18	21				25.18	17
25.2	24				25.2	24				25.2	16
25.22	26				25.22	26				25.22	19
25.24	29				25.24	29				25.24	21
25.26	24				25.26	24				25.26	19
25.28	18				25.28	18				25.28	15
25.3	17				25.3	17				25.3	14
25.32	15				25.32	15				25.32	15
25.34	15				25.34	15				25.34	15
25.36	14				25.36	14				25.36	12
25.38	12				25.38	12				25.38	12
25.4	11				25.4	11				25.4	15
25.42	12				25.42	12				25.42	13
25.44	11				25.44	11				25.44	9
25.46	8				25.46	8				25.46	6
25.48	10				25.48	10				25.48	7
25.5	9				25.5	9				25.5	6
25.52	7				25.52	7				25.52	9
25.54	9				25.54	9				25.54	11
25.56	8				25.56	8				25.56	8
25.58	9				25.58	9				25.58	8
25.6	8				25.6	8				25.6	7
25.62	9				25.62	9				25.62	4
25.64	11				25.64	11				25.64	4
25.66	9				25.66	9				25.66	8
25.68	6				25.68	6				25.68	10
25.7	8				25.7	8				25.7	7
25.72	14				25.72	14				25.72	5
25.74	14				25.74	14				25.74	6
25.76	11				25.76	11				25.76	9
25.78	7				25.78	7				25.78	11
25.8	9				25.8	9				25.8	14
25.82	13				25.82	13				25.82	11
25.84	10				25.84	10				25.84	9
25.86	8				25.86	8				25.86	8
25.88	10				25.88	10				25.88	5
25.9	12				25.9	12				25.9	9
25.92	11				25.92	11				25.92	9
25.94	8				25.94	8				25.94	4
25.96	9				25.96	9				25.96	2
25.98	8				25.98	8				25.98	4
26	8				26	8				26	3
26.02	10				26.02	10				26.02	5
26.04	9				26.04	9				26.04	6
26.06	7				26.06	7				26.06	7
26.08	7				26.08	7				26.08	6
26.1	10				26.1	10				26.1	6
26.12	11				26.12	11				26.12	6
26.14	8				26.14	8				26.14	6
26.16	6				26.16	6				26.16	5
26.18	7				26.18	7				26.18	7
26.2	5				26.2	5				26.2	10
26.22	6				26.22	6				26.22	10
26.24	7				26.24	7				26.24	6
26.26	5				26.26	5				26.26	3
26.28	9				26.28	9				26.28	5
26.3	10				26.3	10				26.3	6
26.32	5				26.32	5				26.32	4
26.34	11				26.34	11				26.34	5
26.36	11				26.36	11				26.36	7
26.38	8				26.38	8				26.38	7
26.4	11				26.4	11				26.4	6
26.42	9				26.42	9				26.42	5
26.44	7				26.44	7				26.44	4
26.46	10				26.46	10				26.46	7
26.48	9				26.48	9				26.48	8
26.5	10				26.5	10				26.5	10
26.52	9				26.52	9				26.52	11
26.54	4				26.54	4				26.54	10
26.56	5				26.56	5				26.56	8
26.58	9				26.58	9				26.58	7
26.6	8				26.6	8				26.6	7
26.62	9				26.62	9				26.62	8
26.64	9				26.64	9				26.64	6
26.66	8				26.66	8				26.66	3
26.68	9				26.68	9				26.68	4
26.7	6				26.7	6				26.7	8
26.72	5				26.72	5				26.72	8
26.74	11				26.74	11				26.74	8
26.76	11				26.76	11				26.76	9
26.78	6				26.78	6				26.78	6
26.8	8				26.8	8				26.8	4
26.82	8				26.82	8				26.82	5
26.84	7				26.84	7				26.84	5
26.86	7				26.86	7				26.86	6
26.88	6				26.88	6				26.88	5
26.9	9				26.9	9				26.9	5
26.92	10				26.92	10				26.92	6
26.94	10				26.94	10				26.94	7
26.96	7				26.96	7				26.96	7
26.98	4				26.98	4				26.98	9
27	5				27	5				27	9
27.02	6				27.02	6				27.02	6
27.04	8				27.04	8				27.04	4
27.06	7				27.06	7				27.06	5
27.08	7				27.08	7				27.08	6
27.1	9				27.1	9				27.1	5
27.12	9				27.12	9				27.12	7
27.14	8				27.14	8				27.14	7
27.16	8				27.16	8				27.16	5
27.18	9				27.18	9				27.18	6
27.2	6				27.2	6				27.2	5
27.22	3				27.22	3				27.22	5
27.24	5				27.24	5				27.24	5
27.26	9				27.26	9				27.26	6
27.28	8				27.28	8				27.28	6
27.3	5				27.3	5				27.3	4
27.32	6				27.32	6				27.32	5
27.34	4				27.34	4				27.34	4
27.36	7				27.36	7				27.36	4
27.38	8				27.38	8				27.38	6
27.4	5				27.4	5				27.4	5
27.42	8				27.42	8				27.42	7
27.44	9				27.44	9				27.44	7
27.46	7				27.46	7				27.46	5
27.48	6				27.48	6				27.48	6
27.5	7				27.5	7				27.5	5
27.52	10				27.52	10				27.52	5
27.54	7				27.54	7				27.54	9
27.56	3				27.56	3				27.56	10
27.58	6				27.58	6				27.58	9
27.6	6				27.6	6				27.6	7
27.62	4				27.62	4				27.62	6
27.64	4				27.64	4				27.64	5
27.66	9				27.66	9				27.66	6
27.68	10				27.68	10				27.68	5
27.7	7				27.7	7				27.7	4
27.72	8				27.72	8				27.72	3
27.74	9				27.74	9				27.74	4
27.76	6				27.76	6				27.76	4
27.78	4				27.78	4				27.78	3
27.8	4				27.8	4				27.8	4
27.82	5				27.82	5				27.82	6
27.84	6				27.84	6				27.84	5
27.86	8				27.86	8				27.86	5
27.88	8				27.88	8				27.88	6
27.9	9				27.9	9				27.9	8
27.92	9				27.92	9				27.92	3
27.94	7				27.94	7				27.94	3
27.96	6				27.96	6				27.96	6
27.98	5				27.98	5				27.98	8
28	9				28	9				28	8
28.02	8				28.02	8				28.02	7
28.04	8				28.04	8				28.04	6
28.06	9				28.06	9				28.06	7
28.08	7				28.08	7				28.08	3
28.1	6				28.1	6				28.1	3
28.12	7				28.12	7				28.12	3
28.14	6				28.14	6				28.14	6
28.16	8				28.16	8				28.16	6
28.18	7				28.18	7				28.18	6
28.2	6				28.2	6				28.2	7
28.22	8				28.22	8				28.22	8
28.24	7				28.24	7				28.24	6
28.26	6				28.26	6				28.26	6
28.28	7				28.28	7				28.28	5
28.3	9				28.3	9				28.3	5
28.32	6				28.32	6				28.32	9
28.34	4				28.34	4				28.34	7
28.36	10				28.36	10				28.36	8
28.38	12				28.38	12				28.38	10
28.4	10				28.4	10				28.4	7
28.42	5				28.42	5				28.42	4
28.44	4				28.44	4				28.44	6
28.46	10				28.46	10				28.46	9
28.48	7				28.48	7				28.48	6
28.5	5				28.5	5				28.5	5
28.52	7				28.52	7				28.52	5
28.54	8				28.54	8				28.54	3
28.56	7				28.56	7				28.56	5
28.58	9				28.58	9				28.58	4
28.6	8				28.6	8				28.6	4
28.62	5				28.62	5				28.62	6
28.64	6				28.64	6				28.64	9
28.66	5				28.66	5				28.66	11
28.68	6				28.68	6				28.68	6
28.7	8				28.7	8				28.7	2
28.72	8				28.72	8				28.72	4
28.74	7				28.74	7				28.74	8
28.76	6				28.76	6				28.76	7
28.78	5				28.78	5				28.78	8
28.8	7				28.8	7				28.8	6
28.82	7				28.82	7				28.82	3
28.84	7				28.84	7				28.84	5
28.86	4				28.86	4				28.86	5
28.88	6				28.88	6				28.88	4
28.9	5				28.9	5				28.9	5
28.92	3				28.92	3				28.92	5
28.94	5				28.94	5				28.94	3
28.96	5				28.96	5				28.96	3
28.98	6				28.98	6				28.98	3
29	8				29	8				29	6
29.02	8				29.02	8				29.02	5
29.04	5				29.04	5				29.04	5
29.06	5				29.06	5				29.06	7
29.08	4				29.08	4				29.08	5
29.1	4				29.1	4				29.1	6
29.12	6				29.12	6				29.12	5
29.14	4				29.14	4				29.14	6
29.16	8				29.16	8				29.16	8
29.18	7				29.18	7				29.18	7
29.2	6				29.2	6				29.2	6
29.22	4				29.22	4				29.22	6
29.24	3				29.24	3				29.24	2
29.26	4				29.26	4				29.26	4
29.28	6				29.28	6				29.28	7
29.3	6				29.3	6				29.3	6
29.32	3				29.32	3				29.32	4
29.34	3				29.34	3				29.34	5
29.36	5				29.36	5				29.36	5
29.38	5				29.38	5				29.38	5
29.4	4				29.4	4				29.4	5
29.42	4				29.42	4				29.42	6
29.44	4				29.44	4				29.44	5
29.46	6				29.46	6				29.46	3
29.48	6				29.48	6				29.48	7
29.5	4				29.5	4				29.5	6
29.52	4				29.52	4				29.52	4
29.54	4				29.54	4				29.54	6
29.56	3				29.56	3				29.56	4
29.58	3				29.58	3				29.58	3
29.6	2				29.6	2				29.6	5
29.62	2				29.62	2				29.62	3
29.64	8				29.64	8				29.64	5
29.66	9				29.66	9				29.66	7
29.68	3				29.68	3				29.68	6
29.7	1				29.7	1				29.7	6
29.72	1				29.72	1				29.72	5
29.74	5				29.74	5				29.74	3
29.76	6				29.76	6				29.76	3
29.78	3				29.78	3				29.78	4
29.8	6				29.8	6				29.8	3
29.82	5				29.82	5				29.82	2
29.84	5				29.84	5				29.84	3
29.86	6				29.86	6				29.86	3
29.88	6				29.88	6				29.88	2
29.9	6				29.9	6				29.9	4
29.92	5				29.92	5				29.92	4
29.94	6				29.94	6				29.94	2
29.96	7				29.96	7				29.96	4
29.98	4				29.98	4				29.98	2
30	4				30	4				30	4
30.02	6				30.02	6				30.02	5
30.04	9				30.04	9				30.04	7
30.06	6				30.06	6				30.06	7
30.08	3				30.08	3				30.08	4
30.1	3				30.1	3				30.1	2
30.12	5				30.12	5				30.12	3
30.14	5				30.14	5				30.14	5
30.16	6				30.16	6				30.16	5
30.18	4				30.18	4				30.18	6
30.2	6				30.2	6				30.2	4
30.22	8				30.22	8				30.22	3
30.24	7				30.24	7				30.24	2
30.26	6				30.26	6				30.26	2
30.28	4				30.28	4				30.28	4
30.3	3				30.3	3				30.3	3
30.32	3				30.32	3				30.32	3
30.34	4				30.34	4				30.34	2
30.36	5				30.36	5				30.36	7
30.38	4				30.38	4				30.38	6
30.4	2				30.4	2				30.4	4
30.42	3				30.42	3				30.42	3
30.44	3				30.44	3				30.44	3
30.46	5				30.46	5				30.46	5
30.48	5				30.48	5				30.48	5
30.5	5				30.5	5				30.5	3
30.52	6				30.52	6				30.52	1
30.54	5				30.54	5				30.54	1
30.56	6				30.56	6				30.56	4
30.58	4				30.58	4				30.58	5
30.6	3				30.6	3				30.6	4
30.62	5				30.62	5				30.62	4
30.64	5				30.64	5				30.64	3
30.66	4				30.66	4				30.66	2
30.68	5				30.68	5				30.68	3
30.7	3				30.7	3				30.7	4
30.72	2				30.72	2				30.72	3
30.74	1				30.74	1				30.74	4
30.76	1				30.76	1				30.76	5
30.78	4				30.78	4				30.78	5
30.8	3				30.8	3				30.8	4
30.82	5				30.82	5				30.82	4
30.84	5				30.84	5				30.84	5
30.86	5				30.86	5				30.86	5
30.88	7				30.88	7				30.88	1
30.9	6				30.9	6				30.9	3
30.92	5				30.92	5				30.92	3
30.94	7				30.94	7				30.94	3
30.96	6				30.96	6				30.96	6
30.98	6				30.98	6				30.98	6
31	5				31	5				31	4
31.02	6				31.02	6				31.02	2
31.04	5				31.04	5				31.04	3
31.06	5				31.06	5				31.06	6
31.08	2				31.08	2				31.08	4
31.1	7				31.1	7				31.1	2
31.12	5				31.12	5				31.12	3
31.14	3				31.14	3				31.14	4
31.16	2				31.16	2				31.16	1
31.18	6				31.18	6				31.18	2
31.2	4				31.2	4				31.2	4
31.22	5				31.22	5				31.22	6
31.24	5				31.24	5				31.24	3
31.26	4				31.26	4				31.26	1
31.28	7				31.28	7				31.28	3
31.3	9				31.3	9				31.3	5
31.32	5				31.32	5				31.32	5
31.34	6				31.34	6				31.34	2
31.36	4				31.36	4				31.36	5
31.38	3				31.38	3				31.38	5
31.4	4				31.4	4				31.4	2
31.42	4				31.42	4				31.42	2
31.44	4				31.44	4				31.44	4
31.46	5				31.46	5				31.46	6
31.48	3				31.48	3				31.48	3
31.5	4				31.5	4				31.5	4
31.52	6				31.52	6				31.52	3
31.54	6				31.54	6				31.54	6
31.56	3				31.56	3				31.56	2
31.58	5				31.58	5				31.58	4
31.6	4				31.6	4				31.6	5
31.62	3				31.62	3				31.62	3
31.64	3				31.64	3				31.64	3
31.66	4				31.66	4				31.66	2
31.68	2				31.68	2				31.68	2
31.7	5				31.7	5				31.7	4
31.72	6				31.72	6				31.72	4
31.74	5				31.74	5				31.74	7
31.76	5				31.76	5				31.76	8
31.78	2				31.78	2				31.78	6
31.8	3				31.8	3				31.8	4
31.82	3				31.82	3				31.82	4
31.84	2				31.84	2				31.84	4
31.86	4				31.86	4				31.86	4
31.88	6				31.88	6				31.88	4
31.9	5				31.9	5				31.9	4
31.92	3				31.92	3				31.92	5
31.94	2				31.94	2				31.94	3
31.96	7				31.96	7				31.96	6
31.98	5				31.98	5				31.98	4
32	1				32	1				32	4
32.02	4				32.02	4				32.02	6
32.04	4				32.04	4				32.04	3
32.06	7				32.06	7				32.06	0
32.08	3				32.08	3				32.08	1
32.1	2				32.1	2				32.1	0
32.12	2				32.12	2				32.12	0
32.14	5				32.14	5				32.14	2
32.16	2				32.16	2				32.16	3
32.18	5				32.18	5				32.18	4
32.2	6				32.2	6				32.2	4
32.22	4				32.22	4				32.22	3
32.24	4				32.24	4				32.24	4
32.26	2				32.26	2				32.26	3
32.28	2				32.28	2				32.28	3
32.3	4				32.3	4				32.3	2
32.32	3				32.32	3				32.32	3
32.34	2				32.34	2				32.34	3
32.36	2				32.36	2				32.36	5
32.38	1				32.38	1				32.38	4
32.4	6				32.4	6				32.4	4
32.42	9				32.42	9				32.42	5
32.44	6				32.44	6				32.44	3
32.46	3				32.46	3				32.46	2
32.48	3				32.48	3				32.48	3
32.5	5				32.5	5				32.5	4
32.52	3				32.52	3				32.52	2
32.54	2				32.54	2				32.54	1
32.56	7				32.56	7				32.56	2
32.58	6				32.58	6				32.58	5
32.6	4				32.6	4				32.6	4
32.62	4				32.62	4				32.62	3
32.64	3				32.64	3				32.64	2
32.66	1				32.66	1				32.66	4
32.68	5				32.68	5				32.68	3
32.7	5				32.7	5				32.7	3
32.72	5				32.72	5				32.72	1
32.74	3				32.74	3				32.74	5
32.76	5				32.76	5				32.76	4
32.78	5				32.78	5				32.78	3
32.8	1				32.8	1				32.8	1
32.82	2				32.82	2				32.82	2
32.84	5				32.84	5				32.84	3
32.86	3				32.86	3				32.86	4
32.88	0				32.88	0				32.88	2
32.9	4				32.9	4				32.9	4
32.92	5				32.92	5				32.92	6
32.94	3				32.94	3				32.94	4
32.96	3				32.96	3				32.96	8
32.98	2				32.98	2				32.98	4
33	3				33	3				33	6
33.02	2				33.02	2				33.02	4
33.04	4				33.04	4				33.04	4
33.06	3				33.06	3				33.06	4
33.08	2				33.08	2				33.08	2
33.1	2				33.1	2				33.1	4
33.12	4				33.12	4				33.12	2
33.14	3				33.14	3				33.14	1
33.16	6				33.16	6				33.16	3
33.18	4				33.18	4				33.18	3
33.2	2				33.2	2				33.2	2
33.22	3				33.22	3				33.22	2
33.24	6				33.24	6				33.24	2
33.26	6				33.26	6				33.26	2
33.28	4				33.28	4				33.28	4
33.3	6				33.3	6				33.3	2
33.32	4				33.32	4				33.32	1
33.34	2				33.34	2				33.34	2
33.36	3				33.36	3				33.36	2
33.38	6				33.38	6				33.38	2
33.4	6				33.4	6				33.4	4
33.42	8				33.42	8				33.42	4
33.44	4				33.44	4				33.44	1
33.46	5				33.46	5				33.46	2
33.48	3				33.48	3				33.48	4
33.5	2				33.5	2				33.5	2
33.52	4				33.52	4				33.52	3
33.54	5				33.54	5				33.54	2
33.56	3				33.56	3				33.56	1
33.58	3				33.58	3				33.58	5
33.6	6				33.6	6				33.6	2
33.62	4				33.62	4				33.62	3
33.64	2				33.64	2				33.64	5
33.66	2				33.66	2				33.66	2
33.68	4				33.68	4				33.68	3
33.7	6				33.7	6				33.7	1
33.72	4				33.72	4				33.72	0
33.74	1				33.74	1				33.74	1
33.76	3				33.76	3				33.76	5
33.78	3				33.78	3				33.78	5
33.8	4				33.8	4				33.8	3
33.82	2				33.82	2				33.82	4
33.84	1				33.84	1				33.84	2
33.86	2				33.86	2				33.86	0
33.88	2				33.88	2				33.88	3
33.9	3				33.9	3				33.9	2
33.92	1				33.92	1				33.92	1
33.94	3				33.94	3				33.94	3
33.96	4				33.96	4				33.96	2
33.98	2				33.98	2				33.98	3
34	3				34	3				34	3
34.02	1				34.02	1				34.02	1
34.04	3				34.04	3				34.04	4
34.06	5				34.06	5				34.06	3
34.08	4				34.08	4				34.08	3
34.1	5				34.1	5				34.1	2
34.12	7				34.12	7				34.12	2
34.14	8				34.14	8				34.14	4
34.16	4				34.16	4				34.16	5
34.18	4				34.18	4				34.18	3
34.2	2				34.2	2				34.2	1
34.22	2				34.22	2				34.22	3
34.24	4				34.24	4				34.24	4
34.26	2				34.26	2				34.26	2
34.28	3				34.28	3				34.28	3
34.3	2				34.3	2				34.3	3
34.32	3				34.32	3				34.32	4
34.34	4				34.34	4				34.34	2
34.36	2				34.36	2				34.36	1
34.38	0				34.38	0				34.38	1
34.4	2				34.4	2				34.4	2
34.42	7				34.42	7				34.42	3
34.44	1				34.44	1				34.44	1
34.46	5				34.46	5				34.46	1
34.48	4				34.48	4				34.48	2
34.5	4				34.5	4				34.5	4
34.52	2				34.52	2				34.52	4
34.54	3				34.54	3				34.54	2
34.56	3				34.56	3				34.56	2
34.58	1				34.58	1				34.58	1
34.6	2				34.6	2				34.6	2
34.62	4				34.62	4				34.62	1
34.64	2				34.64	2				34.64	0
34.66	1				34.66	1				34.66	0
34.68	4				34.68	4				34.68	1
34.7	3				34.7	3				34.7	3
34.72	4				34.72	4				34.72	3
34.74	3				34.74	3				34.74	3
34.76	3				34.76	3				34.76	3
34.78	2				34.78	2				34.78	4
34.8	5				34.8	5				34.8	3
34.82	2				34.82	2				34.82	1
34.84	2				34.84	2				34.84	4
34.86	1				34.86	1				34.86	3
34.88	3				34.88	3				34.88	1
34.9	5				34.9	5				34.9	4
34.92	2				34.92	2				34.92	3
34.94	2				34.94	2				34.94	0
34.96	2				34.96	2				34.96	2
34.98	3				34.98	3				34.98	4
35	2				35	2				35	4
35.02	3				35.02	3				35.02	2
35.04	1				35.04	1				35.04	3
35.06	3				35.06	3				35.06	1
35.08	3				35.08	3				35.08	1
35.1	6				35.1	6				35.1	3
35.12	2				35.12	2				35.12	0
35.14	2				35.14	2				35.14	3
35.16	4				35.16	4				35.16	1
35.18	3				35.18	3				35.18	2
35.2	5				35.2	5				35.2	1
35.22	5				35.22	5				35.22	3
35.24	4				35.24	4				35.24	0
35.26	2				35.26	2				35.26	2
35.28	1				35.28	1				35.28	0
35.3	0				35.3	0				35.3	1
35.32	2				35.32	2				35.32	1
35.34	3				35.34	3				35.34	2
35.36	2				35.36	2				35.36	5
35.38	3				35.38	3				35.38	3
35.4	4				35.4	4				35.4	1
35.42	1				35.42	1				35.42	0
35.44	4				35.44	4				35.44	4
35.46	1				35.46	1				35.46	3
35.48	4				35.48	4				35.48	3
35.5	3				35.5	3				35.5	1
35.52	3				35.52	3				35.52	2
35.54	1				35.54	1				35.54	1
35.56	1				35.56	1				35.56	1
35.58	3				35.58	3				35.58	3
35.6	2				35.6	2				35.6	5
35.62	1				35.62	1				35.62	1
35.64	4				35.64	4				35.64	2
35.66	2				35.66	2				35.66	4
35.68	1				35.68	1				35.68	1
35.7	5				35.7	5				35.7	1
35.72	3				35.72	3				35.72	3
35.74	3				35.74	3				35.74	2
35.76	2				35.76	2				35.76	3
35.78	1				35.78	1				35.78	1
35.8	2				35.8	2				35.8	1
35.82	3				35.82	3				35.82	0
35.84	4				35.84	4				35.84	3
35.86	2				35.86	2				35.86	2
35.88	4				35.88	4				35.88	0
35.9	1				35.9	1				35.9	3
35.92	3				35.92	3				35.92	1
35.94	3				35.94	3				35.94	1
35.96	0				35.96	0				35.96	4
35.98	3				35.98	3				35.98	1
36	3				36	3				36	1
36.02	6				36.02	6				36.02	2
36.04	3				36.04	3				36.04	1
36.06	4				36.06	4				36.06	2
36.08	5				36.08	5				36.08	2
36.1	2				36.1	2				36.1	1
36.12	2				36.12	2				36.12	1
36.14	2				36.14	2				36.14	4
36.16	2				36.16	2				36.16	2
36.18	4				36.18	4				36.18	2
36.2	2				36.2	2				36.2	3
36.22	1				36.22	1				36.22	1
36.24	1				36.24	1				36.24	4
36.26	3				36.26	3				36.26	2
36.28	1				36.28	1				36.28	3
36.3	1				36.3	1				36.3	2
36.32	2				36.32	2				36.32	1
36.34	4				36.34	4				36.34	2
36.36	6				36.36	6				36.36	1
36.38	3				36.38	3				36.38	2
36.4	5				36.4	5				36.4	1
36.42	2				36.42	2				36.42	1
36.44	3				36.44	3				36.44	3
36.46	2				36.46	2				36.46	1
36.48	1				36.48	1				36.48	1
36.5	1				36.5	1				36.5	1
36.52	1				36.52	1				36.52	2
36.54	3				36.54	3				36.54	0
36.56	3				36.56	3				36.56	2
36.58	3				36.58	3				36.58	4
36.6	2				36.6	2				36.6	1
36.62	2				36.62	2				36.62	2
36.64	1				36.64	1				36.64	5
36.66	1				36.66	1				36.66	3
36.68	0				36.68	0				36.68	1
36.7	4				36.7	4				36.7	3
36.72	1				36.72	1				36.72	2
36.74	2				36.74	2				36.74	0
36.76	1				36.76	1				36.76	2
36.78	3				36.78	3				36.78	0
36.8	2				36.8	2				36.8	1
36.82	3				36.82	3				36.82	2
36.84	1				36.84	1				36.84	0
36.86	1				36.86	1				36.86	3
36.88	2				36.88	2				36.88	1
36.9	4				36.9	4				36.9	0
36.92	3				36.92	3				36.92	1
36.94	4				36.94	4				36.94	1
36.96	1				36.96	1				36.96	6
36.98	2				36.98	2				36.98	3
37	1				37	1				37	3
37.02	4				37.02	4				37.02	1
37.04	4				37.04	4				37.04	3
37.06	5				37.06	5				37.06	1
37.08	3				37.08	3				37.08	2
37.1	2				37.1	2				37.1	1
37.12	2				37.12	2				37.12	1
37.14	2				37.14	2				37.14	2
37.16	4				37.16	4				37.16	0
37.18	3				37.18	3				37.18	2
37.2	6				37.2	6				37.2	2
37.22	2				37.22	2				37.22	3
37.24	2				37.24	2				37.24	4
37.26	1				37.26	1				37.26	2
37.28	1				37.28	1				37.28	0
37.3	2				37.3	2				37.3	0
37.32	2				37.32	2				37.32	2
37.34	3				37.34	3				37.34	2
37.36	1				37.36	1				37.36	2
37.38	3				37.38	3				37.38	3
37.4	0				37.4	0				37.4	2
37.42	4				37.42	4				37.42	2
37.44	2				37.44	2				37.44	1
37.46	6				37.46	6				37.46	1
37.48	4				37.48	4				37.48	0
37.5	3				37.5	3				37.5	1
37.52	0				37.52	0				37.52	1
37.54	1				37.54	1				37.54	2
37.56	2				37.56	2				37.56	4
37.58	0				37.58	0				37.58	3
37.6	1				37.6	1				37.6	3
37.62	2				37.62	2				37.62	2
37.64	2				37.64	2				37.64	1
37.66	2				37.66	2				37.66	1
37.68	0				37.68	0				37.68	3
37.7	2				37.7	2				37.7	2
37.72	0				37.72	0				37.72	5
37.74	2				37.74	2				37.74	1
37.76	2				37.76	2				37.76	3
37.78	3				37.78	3				37.78	1
37.8	1				37.8	1				37.8	1
37.82	2				37.82	2				37.82	0
37.84	3				37.84	3				37.84	1
37.86	2				37.86	2				37.86	2
37.88	2				37.88	2				37.88	1
37.9	1				37.9	1				37.9	2
37.92	1				37.92	1				37.92	3
37.94	3				37.94	3				37.94	1
37.96	3				37.96	3				37.96	1
37.98	3				37.98	3				37.98	2
38	2				38	2				38	0
38.02	2				38.02	2				38.02	1
38.04	4				38.04	4				38.04	0
38.06	2				38.06	2				38.06	1
38.08	2				38.08	2				38.08	2
38.1	1				38.1	1				38.1	2
38.12	3				38.12	3				38.12	3
38.14	1				38.14	1				38.14	1
38.16	3				38.16	3				38.16	0
38.18	0				38.18	0				38.18	3
38.2	0				38.2	0				38.2	1
38.22	6				38.22	6				38.22	4
38.24	1				38.24	1				38.24	2
38.26	0				38.26	0				38.26	1
38.28	3				38.28	3				38.28	4
38.3	0				38.3	0				38.3	2
38.32	2				38.32	2				38.32	3
38.34	2				38.34	2				38.34	2
38.36	1				38.36	1				38.36	2
38.38	0				38.38	0				38.38	3
38.4	2				38.4	2				38.4	1
38.42	3				38.42	3				38.42	2
38.44	3				38.44	3				38.44	1
38.46	5				38.46	5				38.46	0
38.48	1				38.48	1				38.48	2
38.5	3				38.5	3				38.5	3
38.52	3				38.52	3				38.52	0
38.54	1				38.54	1				38.54	3
38.56	3				38.56	3				38.56	0
38.58	2				38.58	2				38.58	3
38.6	5				38.6	5				38.6	1
38.62	0				38.62	0				38.62	1
38.64	3				38.64	3				38.64	6
38.66	2				38.66	2				38.66	0
38.68	5				38.68	5				38.68	1
38.7	2				38.7	2				38.7	2
38.72	0				38.72	0				38.72	2
38.74	0				38.74	0				38.74	1
38.76	5				38.76	5				38.76	1
38.78	1				38.78	1				38.78	2
38.8	2				38.8	2				38.8	0
38.82	2				38.82	2				38.82	2
38.84	0				38.84	0				38.84	2
38.86	4				38.86	4				38.86	1
38.88	2				38.88	2				38.88	1
38.9	1				38.9	1				38.9	1
38.92	1				38.92	1				38.92	1
38.94	3				38.94	3				38.94	3
38.96	0				38.96	0				38.96	1
38.98	0				38.98	0				38.98	0
39	0				39	0				39	3
39.02	3				39.02	3				39.02	2
39.04	0				39.04	0				39.04	2
39.06	0				39.06	0				39.06	2
39.08	0				39.08	0				39.08	1
39.1	3				39.1	3				39.1	2
39.12	0				39.12	0				39.12	2
39.14	1				39.14	1				39.14	2
39.16	0				39.16	0				39.16	3
39.18	3				39.18	3				39.18	2
39.2	3				39.2	3				39.2	0
39.22	3				39.22	3				39.22	1
39.24	3				39.24	3				39.24	2
39.26	0				39.26	0				39.26	2
39.28	1				39.28	1				39.28	3
39.3	1				39.3	1				39.3	0
39.32	2				39.32	2				39.32	0
39.34	0				39.34	0				39.34	1
39.36	1				39.36	1				39.36	2
39.38	3				39.38	3				39.38	0
39.4	1				39.4	1				39.4	0
39.42	0				39.42	0				39.42	3
39.44	0				39.44	0				39.44	2
39.46	2				39.46	2				39.46	1
39.48	1				39.48	1				39.48	2
39.5	3				39.5	3				39.5	2
39.52	3				39.52	3				39.52	2
39.54	1				39.54	1				39.54	5
[truncated: 51 more rows]

## Sheet: Supplementary Fig. 3
TP-10@CaP-CTP			TP-10@CaP-DSPE-PEG
Wavenumbers	Height		Wavenumbers	Height
530	67.82		530	33.93
645	67.82		645	33.94
602	57.31		602	22.24
618	57.03		618	21.15
609	61.32		609	26.16
valleys	21.3		valleys	24.49
peak	6.5		peak	7.78
Splitting factors	3.27692			3.14781

## Sheet: Supplementary Fig. 4
4a
	Day 1	Day 2	Day 3	Day 4	Day 5	Day 6	Day 7
Water, Size (nm)	142.6	156.4	146.7	151.6	145.6	142.3	150.7
	139.7	143.5	150.7	142.3	151.2	148.7	148.9
	143.6	141.7	139.2	156.1	141.7	150.6	145.3
	Day 1	Day 2	Day 3	Day 4	Day 5	Day 6	Day 7
PBS, Size (nm)	156.2	142.3	153.2	146.5	148.2	148.6	153.3
	143.5	145.8	148.2	142.3	152.3	145.6	142.6
	142.6	149.6	151.1	149.8	155.5	142.6	149.1
	Day 1	Day 2	Day 3	Day 4	Day 5	Day 6	Day 7
DMEM, Size (nm)	169.2	172.5	165.3	171.2	174.2	181.2	172.5
	174.3	169.8	168.4	175.3	177.6	174.4	177.7
	164.2	177.2	170.4	179.5	176.7	170.6	186.2
4b
	Day 1	Day 2	Day 3	Day 4	Day 5	Day 6	Day 7
Zeta potential (mV)	-12.6	-12.6	-13.7	-12.8	-13.2	-12.8	-13.3
	-11.6	-13.7	-13.4	-13.7	-13.7	-12.1	-13.6
	-12.3	-13.9	-14.5	-13.5	-14.6	-13.4	-12.8
	-13.7	-14.6	-12.8	-13.9	-14.2	-12.2	-12.4
	-13.4	-13.9	-13.7	-12.6	-13.3	-12.7	-11.9

[truncated: 18 more sheets: Supplementary Fig. 5, Supplementary Fig. 6, Supplementary Fig. 7, Supplementary Fig. 8, Supplementary Fig. 11, Supplementary Fig. 12, Supplementary Fig. 13, Supplementary Fig. 14, Supplementary Fig. 15, Supplementary Fig. 16, Supplementary Fig. 17, Supplementary Fig. 18, Supplementary Fig. 19, Supplementary Fig. 20, Supplementary Fig. 21, Supplementary Fig. 22, Supplementary Fig. 23, Supplementary Fig. 24]
